# Supplementary material for: Surgical efficacy and survival prediction of patients with unspecified malignant bone tumors
Source: BMC Cancer. 2022 Oct 20;22:1078. doi: 10.1186/s12885-022-10153-x (PMC9583561; doi:10.1186/s12885-022-10153-x)
Supplement: Supplementary file 1 — Additional file 1. [file 12885_2022_10153_MOESM1_ESM.xlsx]

## Sheet: Sheet1
No.	Year of diagnosis	In research data	PRCDA 2016	PRCDA Region	Site recode ICD-O-3/WHO 2008	Behavior recode for analysis	AYA site recode/WHO 2008	Lymphoma subtype recode/WHO 2008	ICCC site recode ICD-O-3/WHO 2008	TNM 7/CS v0204+ Schema	CS Schema - AJCC 6th Edition	Primary Site - labeled	Primary Site	Histologic Type ICD-O-3	Behavior code ICD-O-3	Grade	Laterality	Diagnostic Confirmation	ICD-O-3 Hist/behav	ICD-O-3 Hist/behav, malignant	Histology recode - broad groupings	Histology recode - Brain groupings	ICCC site rec extended ICD-O-3/WHO 2008	Site recode B ICD-O-3/WHO 2008	Summary stage 2000 (1998+)	SEER Combined Summary Stage 2000 (2004+)	SEER historic stage A (1973-2015)	Derived SS1977 (2004-2015)	SEER summary stage 2000 (2001-2003)	SEER summary stage 1977 (1995-2000)	Derived AJCC Stage Group, 7th ed (2010-2015)	Derived AJCC T, 7th ed (2010-2015)	Derived AJCC N, 7th ed (2010-2015)	Derived AJCC M, 7th ed (2010-2015)	Derived SEER Cmb Stg Grp (2016+)	Derived SEER Combined T (2016+)	Derived SEER Combined N (2016+)	Derived SEER Combined M (2016+)	Derived SEER Combined T Src (2016+)	Derived SEER Combined N Src (2016+)	Derived SEER Combined M Src (2016+)	Derived AJCC Stage Group, 6th ed (2004-2015)	Breast - Adjusted AJCC 6th Stage (1988-2015)	Derived AJCC T, 6th ed (2004-2015)	Derived AJCC N, 6th ed (2004-2015)	Derived AJCC M, 6th ed (2004-2015)	Breast - Adjusted AJCC 6th T (1988-2015)	Breast - Adjusted AJCC 6th N (1988-2015)	Breast - Adjusted AJCC 6th M (1988-2015)
1	2005	Yes	PRCDA	Pacific Coast	Bones and Joints	Malignant	4.4 Other specified and unspecified bone tumors	Unclassified	VIII(e) Unspecified malignant bone tumors	Bone	Bone	C41.2-Vertebral column	412	8803	Malignant	Undifferentiated; anaplastic; Grade IV	Not a paired site	Positive histology	8803/3: Small cell sarcoma	8803/3: Small cell sarcoma	8800-8809: soft tissue tumors and sarcomas, NOS	Not Brain	VIII(e) Unspecified malignant bone tumors	Bones and Joints	Blank(s)	Regional by direct extension only	Regional	RE	Blank(s)	Blank(s)	Blank(s)	Blank(s)	Blank(s)	Blank(s)	Blank(s)	Blank(s)	Blank(s)	Blank(s)	Blank(s)	Blank(s)	Blank(s)	IIA	Blank(s)	T1	N0	M0	Blank(s)	Blank(s)	Blank(s)
2	2004	Yes	Not PRCDA	East	Bones and Joints	Malignant	4.4 Other specified and unspecified bone tumors	Unclassified	VIII(e) Unspecified malignant bone tumors	Bone	Bone	C41.0-Bones of skull and face and associated joints	410	8805	Malignant	Undifferentiated; anaplastic; Grade IV	Not a paired site	Positive histology	8805/3: Undifferentiated sarcoma	8805/3: Undifferentiated sarcoma	8800-8809: soft tissue tumors and sarcomas, NOS	Not Brain	VIII(e) Unspecified malignant bone tumors	Bones and Joints	Blank(s)	Regional by direct extension only	Regional	RE	Blank(s)	Blank(s)	Blank(s)	Blank(s)	Blank(s)	Blank(s)	Blank(s)	Blank(s)	Blank(s)	Blank(s)	Blank(s)	Blank(s)	Blank(s)	UNK Stage	Blank(s)	TX	N0	M0	Blank(s)	Blank(s)	Blank(s)
3	2007	Yes	Not PRCDA	East	Bones and Joints	Malignant	4.4 Other specified and unspecified bone tumors	Unclassified	VIII(e) Unspecified malignant bone tumors	Bone	Bone	C40.2-Long bones of lower limb and associated joints	402	8805	Malignant	Undifferentiated; anaplastic; Grade IV	Left - origin of primary	Positive histology	8805/3: Undifferentiated sarcoma	8805/3: Undifferentiated sarcoma	8800-8809: soft tissue tumors and sarcomas, NOS	Not Brain	VIII(e) Unspecified malignant bone tumors	Bones and Joints	Blank(s)	Distant site(s)/node(s) involved	Distant	D	Blank(s)	Blank(s)	Blank(s)	Blank(s)	Blank(s)	Blank(s)	Blank(s)	Blank(s)	Blank(s)	Blank(s)	Blank(s)	Blank(s)	Blank(s)	IVB	Blank(s)	T3	N0	M1b	Blank(s)	Blank(s)	Blank(s)
4	1983	Yes	PRCDA	East	Bones and Joints	Malignant	4.4 Other specified and unspecified bone tumors	Unclassified	VIII(e) Unspecified malignant bone tumors	Bone	Bone	C41.0-Bones of skull and face and associated joints	410	8800	Malignant	Unknown	Not a paired site	Positive histology	8800/3: Sarcoma, NOS	8800/3: Sarcoma, NOS	8800-8809: soft tissue tumors and sarcomas, NOS	Not Brain	VIII(e) Unspecified malignant bone tumors	Bones and Joints	Blank(s)	Blank(s)	Distant	Blank(s)	Blank(s)	Blank(s)	Blank(s)	Blank(s)	Blank(s)	Blank(s)	Blank(s)	Blank(s)	Blank(s)	Blank(s)	Blank(s)	Blank(s)	Blank(s)	Blank(s)	Blank(s)	Blank(s)	Blank(s)	Blank(s)	Blank(s)	Blank(s)	Blank(s)
5	1994	Yes	PRCDA	Alaska	Bones and Joints	Malignant	4.4 Other specified and unspecified bone tumors	Unclassified	VIII(e) Unspecified malignant bone tumors	Bone	Bone	C41.9-Bone, NOS	419	8800	Malignant	Undifferentiated; anaplastic; Grade IV	Not a paired site	Positive histology	8800/3: Sarcoma, NOS	8800/3: Sarcoma, NOS	8800-8809: soft tissue tumors and sarcomas, NOS	Not Brain	VIII(e) Unspecified malignant bone tumors	Bones and Joints	Blank(s)	Blank(s)	Distant	Blank(s)	Blank(s)	Blank(s)	Blank(s)	Blank(s)	Blank(s)	Blank(s)	Blank(s)	Blank(s)	Blank(s)	Blank(s)	Blank(s)	Blank(s)	Blank(s)	Blank(s)	Blank(s)	Blank(s)	Blank(s)	Blank(s)	Blank(s)	Blank(s)	Blank(s)
6	2010	Yes	PRCDA	Pacific Coast	Bones and Joints	Malignant	4.4 Other specified and unspecified bone tumors	Unclassified	VIII(e) Unspecified malignant bone tumors	Bone	Bone	C41.0-Bones of skull and face and associated joints	410	8004	Malignant	Unknown	Not a paired site	Positive histology	8004/3: Malignant tumor, spindle cell type	8004/3: Malignant tumor, spindle cell type	8000-8009: unspecified neoplasms	Not Brain	VIII(e) Unspecified malignant bone tumors	Bones and Joints	Blank(s)	Regional by direct extension only	Regional	RE	Blank(s)	Blank(s)	NA	NA	NA	NA	Blank(s)	Blank(s)	Blank(s)	Blank(s)	Blank(s)	Blank(s)	Blank(s)	NA	Blank(s)	NA	NA	NA	Blank(s)	Blank(s)	Blank(s)
7	2012	Yes	Not PRCDA	East	Bones and Joints	Malignant	4.4 Other specified and unspecified bone tumors	Unclassified	VIII(e) Unspecified malignant bone tumors	Bone	Bone	C40.0-Long bones: upper limb, scapula, and associated joints	400	8805	Malignant	Undifferentiated; anaplastic; Grade IV	Right - origin of primary	Positive histology	8805/3: Undifferentiated sarcoma	8805/3: Undifferentiated sarcoma	8800-8809: soft tissue tumors and sarcomas, NOS	Not Brain	VIII(e) Unspecified malignant bone tumors	Bones and Joints	Blank(s)	Localized only	Localized	L	Blank(s)	Blank(s)	IIA	T1	N0	M0	Blank(s)	Blank(s)	Blank(s)	Blank(s)	Blank(s)	Blank(s)	Blank(s)	IIA	Blank(s)	T1	N0	M0	Blank(s)	Blank(s)	Blank(s)
8	1978	Yes	Not PRCDA	Pacific Coast	Bones and Joints	Malignant	4.4 Other specified and unspecified bone tumors	Unclassified	VIII(e) Unspecified malignant bone tumors	Bone	Bone	C41.2-Vertebral column	412	8803	Malignant	Unknown	Not a paired site	Positive histology	8803/3: Small cell sarcoma	8803/3: Small cell sarcoma	8800-8809: soft tissue tumors and sarcomas, NOS	Not Brain	VIII(e) Unspecified malignant bone tumors	Bones and Joints	Blank(s)	Blank(s)	Localized	Blank(s)	Blank(s)	Blank(s)	Blank(s)	Blank(s)	Blank(s)	Blank(s)	Blank(s)	Blank(s)	Blank(s)	Blank(s)	Blank(s)	Blank(s)	Blank(s)	Blank(s)	Blank(s)	Blank(s)	Blank(s)	Blank(s)	Blank(s)	Blank(s)	Blank(s)
9	2012	Yes	Not PRCDA	Pacific Coast	Bones and Joints	Malignant	4.4 Other specified and unspecified bone tumors	Unclassified	VIII(e) Unspecified malignant bone tumors	Bone	Bone	C40.3-Short bones of lower limb and associated joints	403	8800	Malignant	Moderately differentiated; Grade II	Left - origin of primary	Positive histology	8800/3: Sarcoma, NOS	8800/3: Sarcoma, NOS	8800-8809: soft tissue tumors and sarcomas, NOS	Not Brain	VIII(e) Unspecified malignant bone tumors	Bones and Joints	Blank(s)	Distant site(s)/node(s) involved	Regional	D	Blank(s)	Blank(s)	UNK Stage	TX	N0	M0	Blank(s)	Blank(s)	Blank(s)	Blank(s)	Blank(s)	Blank(s)	Blank(s)	UNK Stage	Blank(s)	TX	N0	M0	Blank(s)	Blank(s)	Blank(s)
10	1991	Yes	Not PRCDA	Northern Plains	Bones and Joints	Malignant	4.4 Other specified and unspecified bone tumors	Unclassified	VIII(e) Unspecified malignant bone tumors	Bone	Bone	C40.0-Long bones: upper limb, scapula, and associated joints	400	8002	Malignant	Undifferentiated; anaplastic; Grade IV	Left - origin of primary	Positive histology	8002/3: Malignant tumor, small cell type	8002/3: Malignant tumor, small cell type	8000-8009: unspecified neoplasms	Not Brain	VIII(e) Unspecified malignant bone tumors	Bones and Joints	Blank(s)	Blank(s)	Regional	Blank(s)	Blank(s)	Blank(s)	Blank(s)	Blank(s)	Blank(s)	Blank(s)	Blank(s)	Blank(s)	Blank(s)	Blank(s)	Blank(s)	Blank(s)	Blank(s)	Blank(s)	Blank(s)	Blank(s)	Blank(s)	Blank(s)	Blank(s)	Blank(s)	Blank(s)
11	2003	Yes	Not PRCDA	Pacific Coast	Bones and Joints	Malignant	4.4 Other specified and unspecified bone tumors	Unclassified	VIII(e) Unspecified malignant bone tumors	Bone	Bone	C41.0-Bones of skull and face and associated joints	410	8800	Malignant	Well differentiated; Grade I	Not a paired site	Positive histology	8800/3: Sarcoma, NOS	8800/3: Sarcoma, NOS	8800-8809: soft tissue tumors and sarcomas, NOS	Not Brain	VIII(e) Unspecified malignant bone tumors	Bones and Joints	Blank(s)	Blank(s)	Regional	Blank(s)	Regional by direct extension only	Blank(s)	Blank(s)	Blank(s)	Blank(s)	Blank(s)	Blank(s)	Blank(s)	Blank(s)	Blank(s)	Blank(s)	Blank(s)	Blank(s)	Blank(s)	Blank(s)	Blank(s)	Blank(s)	Blank(s)	Blank(s)	Blank(s)	Blank(s)
12	2003	Yes	PRCDA	Pacific Coast	Bones and Joints	Malignant	4.4 Other specified and unspecified bone tumors	Unclassified	VIII(e) Unspecified malignant bone tumors	Bone	Bone	C40.2-Long bones of lower limb and associated joints	402	8805	Malignant	Undifferentiated; anaplastic; Grade IV	Left - origin of primary	Positive histology	8805/3: Undifferentiated sarcoma	8805/3: Undifferentiated sarcoma	8800-8809: soft tissue tumors and sarcomas, NOS	Not Brain	VIII(e) Unspecified malignant bone tumors	Bones and Joints	Blank(s)	Blank(s)	Regional	Blank(s)	Regional by direct extension only	Blank(s)	Blank(s)	Blank(s)	Blank(s)	Blank(s)	Blank(s)	Blank(s)	Blank(s)	Blank(s)	Blank(s)	Blank(s)	Blank(s)	Blank(s)	Blank(s)	Blank(s)	Blank(s)	Blank(s)	Blank(s)	Blank(s)	Blank(s)
13	2006	Yes	Not PRCDA	East	Bones and Joints	Malignant	4.4 Other specified and unspecified bone tumors	Unclassified	VIII(e) Unspecified malignant bone tumors	Bone	Bone	C41.1-Mandible	411	8800	Malignant	Undifferentiated; anaplastic; Grade IV	Not a paired site	Positive histology	8800/3: Sarcoma, NOS	8800/3: Sarcoma, NOS	8800-8809: soft tissue tumors and sarcomas, NOS	Not Brain	VIII(e) Unspecified malignant bone tumors	Bones and Joints	Blank(s)	Distant site(s)/node(s) involved	Distant	D	Blank(s)	Blank(s)	Blank(s)	Blank(s)	Blank(s)	Blank(s)	Blank(s)	Blank(s)	Blank(s)	Blank(s)	Blank(s)	Blank(s)	Blank(s)	IVB	Blank(s)	T1	N1	M0	Blank(s)	Blank(s)	Blank(s)
14	2007	Yes	Not PRCDA	East	Bones and Joints	Malignant	4.4 Other specified and unspecified bone tumors	Unclassified	VIII(e) Unspecified malignant bone tumors	Bone	Bone	C40.2-Long bones of lower limb and associated joints	402	8800	Malignant	Moderately differentiated; Grade II	Left - origin of primary	Positive histology	8800/3: Sarcoma, NOS	8800/3: Sarcoma, NOS	8800-8809: soft tissue tumors and sarcomas, NOS	Not Brain	VIII(e) Unspecified malignant bone tumors	Bones and Joints	Blank(s)	Localized only	Localized	L	Blank(s)	Blank(s)	Blank(s)	Blank(s)	Blank(s)	Blank(s)	Blank(s)	Blank(s)	Blank(s)	Blank(s)	Blank(s)	Blank(s)	Blank(s)	UNK Stage	Blank(s)	TX	N0	M0	Blank(s)	Blank(s)	Blank(s)
15	2015	Yes	Not PRCDA	East	Bones and Joints	Malignant	4.4 Other specified and unspecified bone tumors	Unclassified	VIII(e) Unspecified malignant bone tumors	Bone	Bone	C40.9-Bone of limb, NOS	409	8000	Malignant	Unknown	Left - origin of primary	Positive histology	8000/3: Neoplasm, malignant	8000/3: Neoplasm, malignant	8000-8009: unspecified neoplasms	Not Brain	VIII(e) Unspecified malignant bone tumors	Bones and Joints	Blank(s)	Unknown/unstaged/unspecified/DCO	Unstaged	U	Blank(s)	Blank(s)	NA	NA	NA	NA	Blank(s)	Blank(s)	Blank(s)	Blank(s)	Blank(s)	Blank(s)	Blank(s)	NA	Blank(s)	NA	NA	NA	Blank(s)	Blank(s)	Blank(s)
16	2003	Yes	PRCDA	Pacific Coast	Bones and Joints	Malignant	4.4 Other specified and unspecified bone tumors	Unclassified	VIII(e) Unspecified malignant bone tumors	Bone	Bone	C40.2-Long bones of lower limb and associated joints	402	8805	Malignant	Undifferentiated; anaplastic; Grade IV	Right - origin of primary	Positive histology	8805/3: Undifferentiated sarcoma	8805/3: Undifferentiated sarcoma	8800-8809: soft tissue tumors and sarcomas, NOS	Not Brain	VIII(e) Unspecified malignant bone tumors	Bones and Joints	Blank(s)	Blank(s)	Localized	Blank(s)	Localized only	Blank(s)	Blank(s)	Blank(s)	Blank(s)	Blank(s)	Blank(s)	Blank(s)	Blank(s)	Blank(s)	Blank(s)	Blank(s)	Blank(s)	Blank(s)	Blank(s)	Blank(s)	Blank(s)	Blank(s)	Blank(s)	Blank(s)	Blank(s)
17	2015	Yes	PRCDA	Pacific Coast	Bones and Joints	Malignant	4.4 Other specified and unspecified bone tumors	Unclassified	VIII(e) Unspecified malignant bone tumors	Bone	Bone	C40.2-Long bones of lower limb and associated joints	402	8805	Malignant	Undifferentiated; anaplastic; Grade IV	Left - origin of primary	Positive histology	8805/3: Undifferentiated sarcoma	8805/3: Undifferentiated sarcoma	8800-8809: soft tissue tumors and sarcomas, NOS	Not Brain	VIII(e) Unspecified malignant bone tumors	Bones and Joints	Blank(s)	Localized only	Localized	L	Blank(s)	Blank(s)	IIA	T1	N0	M0	Blank(s)	Blank(s)	Blank(s)	Blank(s)	Blank(s)	Blank(s)	Blank(s)	IIA	Blank(s)	T1	N0	M0	Blank(s)	Blank(s)	Blank(s)
18	2010	Yes	Not PRCDA	East	Bones and Joints	Malignant	4.4 Other specified and unspecified bone tumors	Unclassified	VIII(e) Unspecified malignant bone tumors	Bone	Bone	C41.4-Pelvic bones, sacrum, coccyx and associated joints	414	8805	Malignant	Undifferentiated; anaplastic; Grade IV	Left - origin of primary	Positive histology	8805/3: Undifferentiated sarcoma	8805/3: Undifferentiated sarcoma	8800-8809: soft tissue tumors and sarcomas, NOS	Not Brain	VIII(e) Unspecified malignant bone tumors	Bones and Joints	Blank(s)	Regional by direct extension only	Regional	RE	Blank(s)	Blank(s)	UNK Stage	TX	N0	M0	Blank(s)	Blank(s)	Blank(s)	Blank(s)	Blank(s)	Blank(s)	Blank(s)	UNK Stage	Blank(s)	TX	N0	M0	Blank(s)	Blank(s)	Blank(s)
19	1999	Yes	Not PRCDA	Northern Plains	Bones and Joints	Malignant	4.4 Other specified and unspecified bone tumors	Unclassified	VIII(e) Unspecified malignant bone tumors	Bone	Bone	C41.1-Mandible	411	8800	Malignant	Undifferentiated; anaplastic; Grade IV	Not a paired site	Positive histology	8800/3: Sarcoma, NOS	8800/3: Sarcoma, NOS	8800-8809: soft tissue tumors and sarcomas, NOS	Not Brain	VIII(e) Unspecified malignant bone tumors	Bones and Joints	Blank(s)	Blank(s)	Regional	Blank(s)	Blank(s)	Regional by direct extension only	Blank(s)	Blank(s)	Blank(s)	Blank(s)	Blank(s)	Blank(s)	Blank(s)	Blank(s)	Blank(s)	Blank(s)	Blank(s)	Blank(s)	Blank(s)	Blank(s)	Blank(s)	Blank(s)	Blank(s)	Blank(s)	Blank(s)
20	1994	Yes	Not PRCDA	East	Bones and Joints	Malignant	4.4 Other specified and unspecified bone tumors	Unclassified	VIII(e) Unspecified malignant bone tumors	Bone	Bone	C40.2-Long bones of lower limb and associated joints	402	8800	Malignant	Undifferentiated; anaplastic; Grade IV	Left - origin of primary	Positive histology	8800/3: Sarcoma, NOS	8800/3: Sarcoma, NOS	8800-8809: soft tissue tumors and sarcomas, NOS	Not Brain	VIII(e) Unspecified malignant bone tumors	Bones and Joints	Blank(s)	Blank(s)	Unstaged	Blank(s)	Blank(s)	Blank(s)	Blank(s)	Blank(s)	Blank(s)	Blank(s)	Blank(s)	Blank(s)	Blank(s)	Blank(s)	Blank(s)	Blank(s)	Blank(s)	Blank(s)	Blank(s)	Blank(s)	Blank(s)	Blank(s)	Blank(s)	Blank(s)	Blank(s)
21	2014	Yes	PRCDA	Pacific Coast	Bones and Joints	Malignant	5.3.1.1 Specified (excluding Kaposi sarcoma)	Unclassified	VIII(e) Unspecified malignant bone tumors	Bone	Bone	C41.4-Pelvic bones, sacrum, coccyx and associated joints	414	8804	Malignant	Undifferentiated; anaplastic; Grade IV	Right - origin of primary	Positive histology	8804/3: Epithelioid sarcoma	8804/3: Epithelioid sarcoma	8800-8809: soft tissue tumors and sarcomas, NOS	Not Brain	VIII(e) Unspecified malignant bone tumors	Bones and Joints	Blank(s)	Regional by both direct extension and lymph node involvement	Regional	RE+RN	Blank(s)	Blank(s)	IVB	T1	N1	M0	Blank(s)	Blank(s)	Blank(s)	Blank(s)	Blank(s)	Blank(s)	Blank(s)	IVB	Blank(s)	T1	N1	M0	Blank(s)	Blank(s)	Blank(s)
22	2014	Yes	PRCDA	East	Bones and Joints	Malignant	4.4 Other specified and unspecified bone tumors	Unclassified	VIII(e) Unspecified malignant bone tumors	Bone	Bone	C41.4-Pelvic bones, sacrum, coccyx and associated joints	414	8801	Malignant	Undifferentiated; anaplastic; Grade IV	Left - origin of primary	Positive histology	8801/3: Spindle cell sarcoma	8801/3: Spindle cell sarcoma	8800-8809: soft tissue tumors and sarcomas, NOS	Not Brain	VIII(e) Unspecified malignant bone tumors	Bones and Joints	Blank(s)	Localized only	Localized	L	Blank(s)	Blank(s)	IIA	T1	N0	M0	Blank(s)	Blank(s)	Blank(s)	Blank(s)	Blank(s)	Blank(s)	Blank(s)	IIA	Blank(s)	T1	N0	M0	Blank(s)	Blank(s)	Blank(s)
23	2007	Yes	Not PRCDA	East	Bones and Joints	Malignant	4.4 Other specified and unspecified bone tumors	Unclassified	VIII(e) Unspecified malignant bone tumors	Bone	Bone	C41.1-Mandible	411	8801	Malignant	Poorly differentiated; Grade III	Not a paired site	Positive histology	8801/3: Spindle cell sarcoma	8801/3: Spindle cell sarcoma	8800-8809: soft tissue tumors and sarcomas, NOS	Not Brain	VIII(e) Unspecified malignant bone tumors	Bones and Joints	Blank(s)	Regional by both direct extension and lymph node involvement	Regional	RE+RN	Blank(s)	Blank(s)	Blank(s)	Blank(s)	Blank(s)	Blank(s)	Blank(s)	Blank(s)	Blank(s)	Blank(s)	Blank(s)	Blank(s)	Blank(s)	IVB	Blank(s)	TX	N1	M0	Blank(s)	Blank(s)	Blank(s)
24	2006	Yes	Not PRCDA	East	Bones and Joints	Malignant	4.4 Other specified and unspecified bone tumors	Unclassified	VIII(e) Unspecified malignant bone tumors	Bone	Bone	C40.2-Long bones of lower limb and associated joints	402	8800	Malignant	Unknown	Right - origin of primary	Positive histology	8800/3: Sarcoma, NOS	8800/3: Sarcoma, NOS	8800-8809: soft tissue tumors and sarcomas, NOS	Not Brain	VIII(e) Unspecified malignant bone tumors	Bones and Joints	Blank(s)	Regional by direct extension only	Regional	RE	Blank(s)	Blank(s)	Blank(s)	Blank(s)	Blank(s)	Blank(s)	Blank(s)	Blank(s)	Blank(s)	Blank(s)	Blank(s)	Blank(s)	Blank(s)	UNK Stage	Blank(s)	T1	N0	M0	Blank(s)	Blank(s)	Blank(s)
25	2007	Yes	Not PRCDA	East	Bones and Joints	Malignant	4.4 Other specified and unspecified bone tumors	Unclassified	VIII(e) Unspecified malignant bone tumors	Bone	Bone	C40.0-Long bones: upper limb, scapula, and associated joints	400	8805	Malignant	Undifferentiated; anaplastic; Grade IV	Left - origin of primary	Positive histology	8805/3: Undifferentiated sarcoma	8805/3: Undifferentiated sarcoma	8800-8809: soft tissue tumors and sarcomas, NOS	Not Brain	VIII(e) Unspecified malignant bone tumors	Bones and Joints	Blank(s)	Regional by direct extension only	Regional	RE	Blank(s)	Blank(s)	Blank(s)	Blank(s)	Blank(s)	Blank(s)	Blank(s)	Blank(s)	Blank(s)	Blank(s)	Blank(s)	Blank(s)	Blank(s)	IIB	Blank(s)	T2	N0	M0	Blank(s)	Blank(s)	Blank(s)
26	1976	Yes	Not PRCDA	Northern Plains	Bones and Joints	Malignant	4.4 Other specified and unspecified bone tumors	Unclassified	VIII(e) Unspecified malignant bone tumors	Bone	Bone	C41.3-Rib, sternum, clavicle and associated joints	413	8000	Malignant	Unknown	Not a paired site	Positive histology	8000/3: Neoplasm, malignant	8000/3: Neoplasm, malignant	8000-8009: unspecified neoplasms	Not Brain	VIII(e) Unspecified malignant bone tumors	Bones and Joints	Blank(s)	Blank(s)	Distant	Blank(s)	Blank(s)	Blank(s)	Blank(s)	Blank(s)	Blank(s)	Blank(s)	Blank(s)	Blank(s)	Blank(s)	Blank(s)	Blank(s)	Blank(s)	Blank(s)	Blank(s)	Blank(s)	Blank(s)	Blank(s)	Blank(s)	Blank(s)	Blank(s)	Blank(s)
27	1987	Yes	Not PRCDA	Northern Plains	Bones and Joints	Malignant	4.4 Other specified and unspecified bone tumors	Unclassified	VIII(e) Unspecified malignant bone tumors	Bone	Bone	C40.2-Long bones of lower limb and associated joints	402	8800	Malignant	Unknown	Left - origin of primary	Positive histology	8800/3: Sarcoma, NOS	8800/3: Sarcoma, NOS	8800-8809: soft tissue tumors and sarcomas, NOS	Not Brain	VIII(e) Unspecified malignant bone tumors	Bones and Joints	Blank(s)	Blank(s)	Regional	Blank(s)	Blank(s)	Blank(s)	Blank(s)	Blank(s)	Blank(s)	Blank(s)	Blank(s)	Blank(s)	Blank(s)	Blank(s)	Blank(s)	Blank(s)	Blank(s)	Blank(s)	Blank(s)	Blank(s)	Blank(s)	Blank(s)	Blank(s)	Blank(s)	Blank(s)
28	2002	Yes	PRCDA	Southwest	Bones and Joints	Malignant	4.4 Other specified and unspecified bone tumors	Unclassified	VIII(e) Unspecified malignant bone tumors	Bone	Bone	C41.0-Bones of skull and face and associated joints	410	8803	Malignant	Undifferentiated; anaplastic; Grade IV	Not a paired site	Positive histology	8803/3: Small cell sarcoma	8803/3: Small cell sarcoma	8800-8809: soft tissue tumors and sarcomas, NOS	Not Brain	VIII(e) Unspecified malignant bone tumors	Bones and Joints	Blank(s)	Blank(s)	Regional	Blank(s)	Regional by direct extension only	Blank(s)	Blank(s)	Blank(s)	Blank(s)	Blank(s)	Blank(s)	Blank(s)	Blank(s)	Blank(s)	Blank(s)	Blank(s)	Blank(s)	Blank(s)	Blank(s)	Blank(s)	Blank(s)	Blank(s)	Blank(s)	Blank(s)	Blank(s)
29	2007	Yes	PRCDA	Pacific Coast	Bones and Joints	Malignant	4.4 Other specified and unspecified bone tumors	Unclassified	VIII(e) Unspecified malignant bone tumors	Bone	Bone	C40.0-Long bones: upper limb, scapula, and associated joints	400	8800	Malignant	Undifferentiated; anaplastic; Grade IV	Right - origin of primary	Positive histology	8800/3: Sarcoma, NOS	8800/3: Sarcoma, NOS	8800-8809: soft tissue tumors and sarcomas, NOS	Not Brain	VIII(e) Unspecified malignant bone tumors	Bones and Joints	Blank(s)	Distant site(s)/node(s) involved	Distant	D	Blank(s)	Blank(s)	Blank(s)	Blank(s)	Blank(s)	Blank(s)	Blank(s)	Blank(s)	Blank(s)	Blank(s)	Blank(s)	Blank(s)	Blank(s)	IVB	Blank(s)	TX	N0	M1b	Blank(s)	Blank(s)	Blank(s)
30	2002	Yes	Not PRCDA	Southwest	Bones and Joints	Malignant	5.3.1.1 Specified (excluding Kaposi sarcoma)	Unclassified	VIII(e) Unspecified malignant bone tumors	Bone	Bone	C40.2-Long bones of lower limb and associated joints	402	8804	Malignant	Unknown	Right - origin of primary	Positive histology	8804/3: Epithelioid sarcoma	8804/3: Epithelioid sarcoma	8800-8809: soft tissue tumors and sarcomas, NOS	Not Brain	VIII(e) Unspecified malignant bone tumors	Bones and Joints	Blank(s)	Blank(s)	Regional	Blank(s)	Distant site(s)/node(s) involved	Blank(s)	Blank(s)	Blank(s)	Blank(s)	Blank(s)	Blank(s)	Blank(s)	Blank(s)	Blank(s)	Blank(s)	Blank(s)	Blank(s)	Blank(s)	Blank(s)	Blank(s)	Blank(s)	Blank(s)	Blank(s)	Blank(s)	Blank(s)
31	2009	Yes	Not PRCDA	Pacific Coast	Bones and Joints	Malignant	4.4 Other specified and unspecified bone tumors	Unclassified	VIII(e) Unspecified malignant bone tumors	Bone	Bone	C40.2-Long bones of lower limb and associated joints	402	8800	Malignant	Moderately differentiated; Grade II	Left - origin of primary	Positive histology	8800/3: Sarcoma, NOS	8800/3: Sarcoma, NOS	8800-8809: soft tissue tumors and sarcomas, NOS	Not Brain	VIII(e) Unspecified malignant bone tumors	Bones and Joints	Blank(s)	Localized only	Localized	L	Blank(s)	Blank(s)	Blank(s)	Blank(s)	Blank(s)	Blank(s)	Blank(s)	Blank(s)	Blank(s)	Blank(s)	Blank(s)	Blank(s)	Blank(s)	UNK Stage	Blank(s)	TX	NX	MX	Blank(s)	Blank(s)	Blank(s)
32	2011	Yes	Not PRCDA	East	Bones and Joints	Malignant	4.4 Other specified and unspecified bone tumors	Unclassified	VIII(e) Unspecified malignant bone tumors	Bone	Bone	C40.2-Long bones of lower limb and associated joints	402	8801	Malignant	Unknown	Right - origin of primary	Positive histology	8801/3: Spindle cell sarcoma	8801/3: Spindle cell sarcoma	8800-8809: soft tissue tumors and sarcomas, NOS	Not Brain	VIII(e) Unspecified malignant bone tumors	Bones and Joints	Blank(s)	Localized only	Localized	L	Blank(s)	Blank(s)	IA	T1	N0	M0	Blank(s)	Blank(s)	Blank(s)	Blank(s)	Blank(s)	Blank(s)	Blank(s)	UNK Stage	Blank(s)	T1	N0	M0	Blank(s)	Blank(s)	Blank(s)
33	2012	Yes	Not PRCDA	East	Bones and Joints	Malignant	4.4 Other specified and unspecified bone tumors	Unclassified	VIII(e) Unspecified malignant bone tumors	Bone	Bone	C40.2-Long bones of lower limb and associated joints	402	8800	Malignant	Undifferentiated; anaplastic; Grade IV	Left - origin of primary	Positive histology	8800/3: Sarcoma, NOS	8800/3: Sarcoma, NOS	8800-8809: soft tissue tumors and sarcomas, NOS	Not Brain	VIII(e) Unspecified malignant bone tumors	Bones and Joints	Blank(s)	Localized only	Localized	L	Blank(s)	Blank(s)	UNK Stage	TX	N0	M0	Blank(s)	Blank(s)	Blank(s)	Blank(s)	Blank(s)	Blank(s)	Blank(s)	UNK Stage	Blank(s)	TX	N0	M0	Blank(s)	Blank(s)	Blank(s)
34	1990	Yes	Not PRCDA	Southwest	Bones and Joints	Malignant	4.4 Other specified and unspecified bone tumors	Unclassified	VIII(e) Unspecified malignant bone tumors	Bone	Bone	C40.3-Short bones of lower limb and associated joints	403	8800	Malignant	Unknown	Left - origin of primary	Positive histology	8800/3: Sarcoma, NOS	8800/3: Sarcoma, NOS	8800-8809: soft tissue tumors and sarcomas, NOS	Not Brain	VIII(e) Unspecified malignant bone tumors	Bones and Joints	Blank(s)	Blank(s)	Regional	Blank(s)	Blank(s)	Blank(s)	Blank(s)	Blank(s)	Blank(s)	Blank(s)	Blank(s)	Blank(s)	Blank(s)	Blank(s)	Blank(s)	Blank(s)	Blank(s)	Blank(s)	Blank(s)	Blank(s)	Blank(s)	Blank(s)	Blank(s)	Blank(s)	Blank(s)
35	2009	Yes	Not PRCDA	Pacific Coast	Bones and Joints	Malignant	4.4 Other specified and unspecified bone tumors	Unclassified	VIII(e) Unspecified malignant bone tumors	Bone	Bone	C41.0-Bones of skull and face and associated joints	410	8805	Malignant	Undifferentiated; anaplastic; Grade IV	Not a paired site	Positive histology	8805/3: Undifferentiated sarcoma	8805/3: Undifferentiated sarcoma	8800-8809: soft tissue tumors and sarcomas, NOS	Not Brain	VIII(e) Unspecified malignant bone tumors	Bones and Joints	Blank(s)	Localized only	Localized	L	Blank(s)	Blank(s)	Blank(s)	Blank(s)	Blank(s)	Blank(s)	Blank(s)	Blank(s)	Blank(s)	Blank(s)	Blank(s)	Blank(s)	Blank(s)	IIA	Blank(s)	T1	N0	M0	Blank(s)	Blank(s)	Blank(s)
36	2010	Yes	Not PRCDA	East	Bones and Joints	Malignant	4.4 Other specified and unspecified bone tumors	Unclassified	VIII(e) Unspecified malignant bone tumors	Bone	Bone	C40.2-Long bones of lower limb and associated joints	402	8803	Malignant	Undifferentiated; anaplastic; Grade IV	Right - origin of primary	Positive histology	8803/3: Small cell sarcoma	8803/3: Small cell sarcoma	8800-8809: soft tissue tumors and sarcomas, NOS	Not Brain	VIII(e) Unspecified malignant bone tumors	Bones and Joints	Blank(s)	Regional by direct extension only	Regional	RE	Blank(s)	Blank(s)	UNK Stage	TX	N0	M0	Blank(s)	Blank(s)	Blank(s)	Blank(s)	Blank(s)	Blank(s)	Blank(s)	UNK Stage	Blank(s)	TX	N0	M0	Blank(s)	Blank(s)	Blank(s)
37	2011	Yes	Not PRCDA	Pacific Coast	Bones and Joints	Malignant	4.4 Other specified and unspecified bone tumors	Unclassified	VIII(e) Unspecified malignant bone tumors	Bone	Bone	C40.2-Long bones of lower limb and associated joints	402	8805	Malignant	Undifferentiated; anaplastic; Grade IV	Left - origin of primary	Positive histology	8805/3: Undifferentiated sarcoma	8805/3: Undifferentiated sarcoma	8800-8809: soft tissue tumors and sarcomas, NOS	Not Brain	VIII(e) Unspecified malignant bone tumors	Bones and Joints	Blank(s)	Localized only	Localized	L	Blank(s)	Blank(s)	UNK Stage	TX	N0	M0	Blank(s)	Blank(s)	Blank(s)	Blank(s)	Blank(s)	Blank(s)	Blank(s)	UNK Stage	Blank(s)	TX	N0	M0	Blank(s)	Blank(s)	Blank(s)
38	2009	Yes	PRCDA	Pacific Coast	Bones and Joints	Malignant	4.4 Other specified and unspecified bone tumors	Unclassified	VIII(e) Unspecified malignant bone tumors	Bone	Bone	C41.4-Pelvic bones, sacrum, coccyx and associated joints	414	8805	Malignant	Undifferentiated; anaplastic; Grade IV	Left - origin of primary	Positive histology	8805/3: Undifferentiated sarcoma	8805/3: Undifferentiated sarcoma	8800-8809: soft tissue tumors and sarcomas, NOS	Not Brain	VIII(e) Unspecified malignant bone tumors	Bones and Joints	Blank(s)	Distant site(s)/node(s) involved	Distant	D	Blank(s)	Blank(s)	Blank(s)	Blank(s)	Blank(s)	Blank(s)	Blank(s)	Blank(s)	Blank(s)	Blank(s)	Blank(s)	Blank(s)	Blank(s)	IVB	Blank(s)	T2	NX	M1b	Blank(s)	Blank(s)	Blank(s)
39	2011	Yes	Not PRCDA	East	Bones and Joints	Malignant	5.3.1.1 Specified (excluding Kaposi sarcoma)	Unclassified	VIII(e) Unspecified malignant bone tumors	Bone	Bone	C41.4-Pelvic bones, sacrum, coccyx and associated joints	414	8804	Malignant	Undifferentiated; anaplastic; Grade IV	Left - origin of primary	Positive histology	8804/3: Epithelioid sarcoma	8804/3: Epithelioid sarcoma	8800-8809: soft tissue tumors and sarcomas, NOS	Not Brain	VIII(e) Unspecified malignant bone tumors	Bones and Joints	Blank(s)	Distant site(s)/node(s) involved	Distant	D	Blank(s)	Blank(s)	IVB	T2	N0	M1b	Blank(s)	Blank(s)	Blank(s)	Blank(s)	Blank(s)	Blank(s)	Blank(s)	IVB	Blank(s)	T2	N0	M1b	Blank(s)	Blank(s)	Blank(s)
40	2013	Yes	Not PRCDA	Pacific Coast	Bones and Joints	Malignant	4.4 Other specified and unspecified bone tumors	Unclassified	VIII(e) Unspecified malignant bone tumors	Bone	Bone	C40.2-Long bones of lower limb and associated joints	402	8800	Malignant	Undifferentiated; anaplastic; Grade IV	Right - origin of primary	Positive histology	8800/3: Sarcoma, NOS	8800/3: Sarcoma, NOS	8800-8809: soft tissue tumors and sarcomas, NOS	Not Brain	VIII(e) Unspecified malignant bone tumors	Bones and Joints	Blank(s)	Localized only	Localized	L	Blank(s)	Blank(s)	IIB	T2	N0	M0	Blank(s)	Blank(s)	Blank(s)	Blank(s)	Blank(s)	Blank(s)	Blank(s)	IIB	Blank(s)	T2	N0	M0	Blank(s)	Blank(s)	Blank(s)
41	2002	Yes	PRCDA	Pacific Coast	Bones and Joints	Malignant	4.4 Other specified and unspecified bone tumors	Unclassified	VIII(e) Unspecified malignant bone tumors	Bone	Bone	C41.2-Vertebral column	412	8803	Malignant	Undifferentiated; anaplastic; Grade IV	Not a paired site	Positive histology	8803/3: Small cell sarcoma	8803/3: Small cell sarcoma	8800-8809: soft tissue tumors and sarcomas, NOS	Not Brain	VIII(e) Unspecified malignant bone tumors	Bones and Joints	Blank(s)	Blank(s)	Distant	Blank(s)	Distant site(s)/node(s) involved	Blank(s)	Blank(s)	Blank(s)	Blank(s)	Blank(s)	Blank(s)	Blank(s)	Blank(s)	Blank(s)	Blank(s)	Blank(s)	Blank(s)	Blank(s)	Blank(s)	Blank(s)	Blank(s)	Blank(s)	Blank(s)	Blank(s)	Blank(s)
42	2004	Yes	Not PRCDA	Pacific Coast	Bones and Joints	Malignant	4.4 Other specified and unspecified bone tumors	Unclassified	VIII(e) Unspecified malignant bone tumors	Bone	Bone	C40.2-Long bones of lower limb and associated joints	402	8805	Malignant	Undifferentiated; anaplastic; Grade IV	Right - origin of primary	Positive histology	8805/3: Undifferentiated sarcoma	8805/3: Undifferentiated sarcoma	8800-8809: soft tissue tumors and sarcomas, NOS	Not Brain	VIII(e) Unspecified malignant bone tumors	Bones and Joints	Blank(s)	Regional by direct extension only	Regional	RE	Blank(s)	Blank(s)	Blank(s)	Blank(s)	Blank(s)	Blank(s)	Blank(s)	Blank(s)	Blank(s)	Blank(s)	Blank(s)	Blank(s)	Blank(s)	IIB	Blank(s)	T2	N0	M0	Blank(s)	Blank(s)	Blank(s)
43	2004	Yes	Not PRCDA	Northern Plains	Bones and Joints	Malignant	4.4 Other specified and unspecified bone tumors	Unclassified	VIII(e) Unspecified malignant bone tumors	Bone	Bone	C40.0-Long bones: upper limb, scapula, and associated joints	400	8801	Malignant	Moderately differentiated; Grade II	Right - origin of primary	Positive histology	8801/3: Spindle cell sarcoma	8801/3: Spindle cell sarcoma	8800-8809: soft tissue tumors and sarcomas, NOS	Not Brain	VIII(e) Unspecified malignant bone tumors	Bones and Joints	Blank(s)	Localized only	Localized	L	Blank(s)	Blank(s)	Blank(s)	Blank(s)	Blank(s)	Blank(s)	Blank(s)	Blank(s)	Blank(s)	Blank(s)	Blank(s)	Blank(s)	Blank(s)	UNK Stage	Blank(s)	TX	N0	M0	Blank(s)	Blank(s)	Blank(s)
44	2016	Yes	Not PRCDA	Northern Plains	Bones and Joints	Malignant	4.4 Other specified and unspecified bone tumors	Unclassified	VIII(e) Unspecified malignant bone tumors	Bone	Bone	C41.4-Pelvic bones, sacrum, coccyx and associated joints	414	8800	Malignant	Undifferentiated; anaplastic; Grade IV	Not a paired site	Positive histology	8800/3: Sarcoma, NOS	8800/3: Sarcoma, NOS	8800-8809: soft tissue tumors and sarcomas, NOS	Not Brain	VIII(e) Unspecified malignant bone tumors	Bones and Joints	Blank(s)	Regional by direct extension only	Blank(s)	Blank(s)	Blank(s)	Blank(s)	Blank(s)	Blank(s)	Blank(s)	Blank(s)	2B	c2	c0	c0	Clinical	Clinical	Clinical	Blank(s)	Blank(s)	Blank(s)	Blank(s)	Blank(s)	Blank(s)	Blank(s)	Blank(s)
45	2007	Yes	Not PRCDA	Pacific Coast	Bones and Joints	Malignant	4.4 Other specified and unspecified bone tumors	Unclassified	VIII(e) Unspecified malignant bone tumors	Bone	Bone	C41.0-Bones of skull and face and associated joints	410	8801	Malignant	Unknown	Not a paired site	Positive histology	8801/3: Spindle cell sarcoma	8801/3: Spindle cell sarcoma	8800-8809: soft tissue tumors and sarcomas, NOS	Not Brain	VIII(e) Unspecified malignant bone tumors	Bones and Joints	Blank(s)	Distant site(s)/node(s) involved	Regional	D	Blank(s)	Blank(s)	Blank(s)	Blank(s)	Blank(s)	Blank(s)	Blank(s)	Blank(s)	Blank(s)	Blank(s)	Blank(s)	Blank(s)	Blank(s)	UNK Stage	Blank(s)	T1	N0	M0	Blank(s)	Blank(s)	Blank(s)
46	2012	Yes	PRCDA	Pacific Coast	Bones and Joints	Malignant	4.4 Other specified and unspecified bone tumors	Unclassified	VIII(e) Unspecified malignant bone tumors	Bone	Bone	C41.4-Pelvic bones, sacrum, coccyx and associated joints	414	8801	Malignant	Unknown	Left - origin of primary	Positive histology	8801/3: Spindle cell sarcoma	8801/3: Spindle cell sarcoma	8800-8809: soft tissue tumors and sarcomas, NOS	Not Brain	VIII(e) Unspecified malignant bone tumors	Bones and Joints	Blank(s)	Localized only	Localized	L	Blank(s)	Blank(s)	IA	T1	N0	M0	Blank(s)	Blank(s)	Blank(s)	Blank(s)	Blank(s)	Blank(s)	Blank(s)	UNK Stage	Blank(s)	T1	N0	M0	Blank(s)	Blank(s)	Blank(s)
47	2013	Yes	PRCDA	Pacific Coast	Bones and Joints	Malignant	4.4 Other specified and unspecified bone tumors	Unclassified	VIII(e) Unspecified malignant bone tumors	Bone	Bone	C41.4-Pelvic bones, sacrum, coccyx and associated joints	414	8800	Malignant	Undifferentiated; anaplastic; Grade IV	Not a paired site	Positive histology	8800/3: Sarcoma, NOS	8800/3: Sarcoma, NOS	8800-8809: soft tissue tumors and sarcomas, NOS	Not Brain	VIII(e) Unspecified malignant bone tumors	Bones and Joints	Blank(s)	Regional by direct extension only	Regional	RE	Blank(s)	Blank(s)	IIB	T2	N0	M0	Blank(s)	Blank(s)	Blank(s)	Blank(s)	Blank(s)	Blank(s)	Blank(s)	IIB	Blank(s)	T2	N0	M0	Blank(s)	Blank(s)	Blank(s)
48	2002	Yes	Not PRCDA	East	Bones and Joints	Malignant	5.3.1.1 Specified (excluding Kaposi sarcoma)	Unclassified	VIII(e) Unspecified malignant bone tumors	Bone	Bone	C41.0-Bones of skull and face and associated joints	410	8804	Malignant	Unknown	Not a paired site	Positive histology	8804/3: Epithelioid sarcoma	8804/3: Epithelioid sarcoma	8800-8809: soft tissue tumors and sarcomas, NOS	Not Brain	VIII(e) Unspecified malignant bone tumors	Bones and Joints	Blank(s)	Blank(s)	Distant	Blank(s)	Distant site(s)/node(s) involved	Blank(s)	Blank(s)	Blank(s)	Blank(s)	Blank(s)	Blank(s)	Blank(s)	Blank(s)	Blank(s)	Blank(s)	Blank(s)	Blank(s)	Blank(s)	Blank(s)	Blank(s)	Blank(s)	Blank(s)	Blank(s)	Blank(s)	Blank(s)
49	2011	Yes	Not PRCDA	East	Bones and Joints	Malignant	4.4 Other specified and unspecified bone tumors	Unclassified	VIII(e) Unspecified malignant bone tumors	Bone	Bone	C41.9-Bone, NOS	419	8000	Malignant	Unknown	Not a paired site	Positive histology	8000/3: Neoplasm, malignant	8000/3: Neoplasm, malignant	8000-8009: unspecified neoplasms	Not Brain	VIII(e) Unspecified malignant bone tumors	Bones and Joints	Blank(s)	Unknown/unstaged/unspecified/DCO	Unstaged	U	Blank(s)	Blank(s)	NA	NA	NA	NA	Blank(s)	Blank(s)	Blank(s)	Blank(s)	Blank(s)	Blank(s)	Blank(s)	NA	Blank(s)	NA	NA	NA	Blank(s)	Blank(s)	Blank(s)
50	2004	Yes	Not PRCDA	East	Bones and Joints	Malignant	4.4 Other specified and unspecified bone tumors	Unclassified	VIII(e) Unspecified malignant bone tumors	Bone	Bone	C41.3-Rib, sternum, clavicle and associated joints	413	8801	Malignant	Undifferentiated; anaplastic; Grade IV	Right - origin of primary	Positive histology	8801/3: Spindle cell sarcoma	8801/3: Spindle cell sarcoma	8800-8809: soft tissue tumors and sarcomas, NOS	Not Brain	VIII(e) Unspecified malignant bone tumors	Bones and Joints	Blank(s)	Regional by direct extension only	Regional	RE	Blank(s)	Blank(s)	Blank(s)	Blank(s)	Blank(s)	Blank(s)	Blank(s)	Blank(s)	Blank(s)	Blank(s)	Blank(s)	Blank(s)	Blank(s)	IIA	Blank(s)	T1	N0	M0	Blank(s)	Blank(s)	Blank(s)
51	2014	Yes	Not PRCDA	Pacific Coast	Bones and Joints	Malignant	4.4 Other specified and unspecified bone tumors	Unclassified	VIII(e) Unspecified malignant bone tumors	Bone	Bone	C40.2-Long bones of lower limb and associated joints	402	8800	Malignant	Undifferentiated; anaplastic; Grade IV	Right - origin of primary	Positive histology	8800/3: Sarcoma, NOS	8800/3: Sarcoma, NOS	8800-8809: soft tissue tumors and sarcomas, NOS	Not Brain	VIII(e) Unspecified malignant bone tumors	Bones and Joints	Blank(s)	Localized only	Localized	L	Blank(s)	Blank(s)	IIA	T1	N0	M0	Blank(s)	Blank(s)	Blank(s)	Blank(s)	Blank(s)	Blank(s)	Blank(s)	IIA	Blank(s)	T1	N0	M0	Blank(s)	Blank(s)	Blank(s)
52	1987	Yes	Not PRCDA	Northern Plains	Bones and Joints	Malignant	4.4 Other specified and unspecified bone tumors	Unclassified	VIII(e) Unspecified malignant bone tumors	Bone	Bone	C41.2-Vertebral column	412	8002	Malignant	Undifferentiated; anaplastic; Grade IV	Not a paired site	Positive histology	8002/3: Malignant tumor, small cell type	8002/3: Malignant tumor, small cell type	8000-8009: unspecified neoplasms	Not Brain	VIII(e) Unspecified malignant bone tumors	Bones and Joints	Blank(s)	Blank(s)	Regional	Blank(s)	Blank(s)	Blank(s)	Blank(s)	Blank(s)	Blank(s)	Blank(s)	Blank(s)	Blank(s)	Blank(s)	Blank(s)	Blank(s)	Blank(s)	Blank(s)	Blank(s)	Blank(s)	Blank(s)	Blank(s)	Blank(s)	Blank(s)	Blank(s)	Blank(s)
53	2012	Yes	PRCDA	Pacific Coast	Bones and Joints	Malignant	4.4 Other specified and unspecified bone tumors	Unclassified	VIII(e) Unspecified malignant bone tumors	Bone	Bone	C40.0-Long bones: upper limb, scapula, and associated joints	400	8803	Malignant	Undifferentiated; anaplastic; Grade IV	Left - origin of primary	Positive histology	8803/3: Small cell sarcoma	8803/3: Small cell sarcoma	8800-8809: soft tissue tumors and sarcomas, NOS	Not Brain	VIII(e) Unspecified malignant bone tumors	Bones and Joints	Blank(s)	Distant site(s)/node(s) involved	Distant	D	Blank(s)	Blank(s)	IVB	TX	N0	M1b	Blank(s)	Blank(s)	Blank(s)	Blank(s)	Blank(s)	Blank(s)	Blank(s)	IVB	Blank(s)	TX	N0	M1b	Blank(s)	Blank(s)	Blank(s)
54	2003	Yes	Not PRCDA	East	Bones and Joints	Malignant	4.4 Other specified and unspecified bone tumors	Unclassified	VIII(e) Unspecified malignant bone tumors	Bone	Bone	C40.2-Long bones of lower limb and associated joints	402	8003	Malignant	Unknown	Right - origin of primary	Positive histology	8003/3: Malignant tumor, giant cell type	8003/3: Malignant tumor, giant cell type	8000-8009: unspecified neoplasms	Not Brain	VIII(e) Unspecified malignant bone tumors	Bones and Joints	Blank(s)	Blank(s)	Localized	Blank(s)	Localized only	Blank(s)	Blank(s)	Blank(s)	Blank(s)	Blank(s)	Blank(s)	Blank(s)	Blank(s)	Blank(s)	Blank(s)	Blank(s)	Blank(s)	Blank(s)	Blank(s)	Blank(s)	Blank(s)	Blank(s)	Blank(s)	Blank(s)	Blank(s)
55	1995	Yes	PRCDA	East	Bones and Joints	Malignant	4.4 Other specified and unspecified bone tumors	Unclassified	VIII(e) Unspecified malignant bone tumors	Bone	Bone	C40.2-Long bones of lower limb and associated joints	402	8800	Malignant	Unknown	Left - origin of primary	Positive histology	8800/3: Sarcoma, NOS	8800/3: Sarcoma, NOS	8800-8809: soft tissue tumors and sarcomas, NOS	Not Brain	VIII(e) Unspecified malignant bone tumors	Bones and Joints	Blank(s)	Blank(s)	Regional	Blank(s)	Blank(s)	Regional by direct extension only	Blank(s)	Blank(s)	Blank(s)	Blank(s)	Blank(s)	Blank(s)	Blank(s)	Blank(s)	Blank(s)	Blank(s)	Blank(s)	Blank(s)	Blank(s)	Blank(s)	Blank(s)	Blank(s)	Blank(s)	Blank(s)	Blank(s)
56	1988	Yes	Not PRCDA	Northern Plains	Bones and Joints	Malignant	4.4 Other specified and unspecified bone tumors	Unclassified	VIII(e) Unspecified malignant bone tumors	Bone	Bone	C40.3-Short bones of lower limb and associated joints	403	8800	Malignant	Unknown	Left - origin of primary	Positive histology	8800/3: Sarcoma, NOS	8800/3: Sarcoma, NOS	8800-8809: soft tissue tumors and sarcomas, NOS	Not Brain	VIII(e) Unspecified malignant bone tumors	Bones and Joints	Blank(s)	Blank(s)	Localized	Blank(s)	Blank(s)	Blank(s)	Blank(s)	Blank(s)	Blank(s)	Blank(s)	Blank(s)	Blank(s)	Blank(s)	Blank(s)	Blank(s)	Blank(s)	Blank(s)	Blank(s)	Blank(s)	Blank(s)	Blank(s)	Blank(s)	Blank(s)	Blank(s)	Blank(s)
57	2015	Yes	Not PRCDA	Pacific Coast	Bones and Joints	Malignant	5.3.1.1 Specified (excluding Kaposi sarcoma)	Unclassified	VIII(e) Unspecified malignant bone tumors	Bone	Bone	C41.0-Bones of skull and face and associated joints	410	8804	Malignant	Poorly differentiated; Grade III	Right - origin of primary	Positive histology	8804/3: Epithelioid sarcoma	8804/3: Epithelioid sarcoma	8800-8809: soft tissue tumors and sarcomas, NOS	Not Brain	VIII(e) Unspecified malignant bone tumors	Bones and Joints	Blank(s)	Regional by direct extension only	Regional	RE	Blank(s)	Blank(s)	IIA	T1	N0	M0	Blank(s)	Blank(s)	Blank(s)	Blank(s)	Blank(s)	Blank(s)	Blank(s)	IIA	Blank(s)	T1	N0	M0	Blank(s)	Blank(s)	Blank(s)
58	2012	Yes	PRCDA	Pacific Coast	Bones and Joints	Malignant	4.4 Other specified and unspecified bone tumors	Unclassified	VIII(e) Unspecified malignant bone tumors	Bone	Bone	C40.2-Long bones of lower limb and associated joints	402	8800	Malignant	Undifferentiated; anaplastic; Grade IV	Right - origin of primary	Positive histology	8800/3: Sarcoma, NOS	8800/3: Sarcoma, NOS	8800-8809: soft tissue tumors and sarcomas, NOS	Not Brain	VIII(e) Unspecified malignant bone tumors	Bones and Joints	Blank(s)	Regional by direct extension only	Regional	RE	Blank(s)	Blank(s)	IIA	T1	N0	M0	Blank(s)	Blank(s)	Blank(s)	Blank(s)	Blank(s)	Blank(s)	Blank(s)	IIA	Blank(s)	T1	N0	M0	Blank(s)	Blank(s)	Blank(s)
59	2001	Yes	Not PRCDA	East	Bones and Joints	Malignant	4.4 Other specified and unspecified bone tumors	Unclassified	VIII(e) Unspecified malignant bone tumors	Bone	Bone	C40.2-Long bones of lower limb and associated joints	402	8800	Malignant	Undifferentiated; anaplastic; Grade IV	Left - origin of primary	Positive histology	8800/3: Sarcoma, NOS	8800/3: Sarcoma, NOS	8800-8809: soft tissue tumors and sarcomas, NOS	Not Brain	VIII(e) Unspecified malignant bone tumors	Bones and Joints	Blank(s)	Blank(s)	Unstaged	Blank(s)	Unknown/unstaged/unspecified/DCO	Blank(s)	Blank(s)	Blank(s)	Blank(s)	Blank(s)	Blank(s)	Blank(s)	Blank(s)	Blank(s)	Blank(s)	Blank(s)	Blank(s)	Blank(s)	Blank(s)	Blank(s)	Blank(s)	Blank(s)	Blank(s)	Blank(s)	Blank(s)
60	2015	Yes	Not PRCDA	East	Bones and Joints	Malignant	5.3.1.1 Specified (excluding Kaposi sarcoma)	Unclassified	VIII(e) Unspecified malignant bone tumors	Bone	Bone	C40.0-Long bones: upper limb, scapula, and associated joints	400	8804	Malignant	Undifferentiated; anaplastic; Grade IV	Left - origin of primary	Positive histology	8804/3: Epithelioid sarcoma	8804/3: Epithelioid sarcoma	8800-8809: soft tissue tumors and sarcomas, NOS	Not Brain	VIII(e) Unspecified malignant bone tumors	Bones and Joints	Blank(s)	Regional by direct extension only	Regional	RE	Blank(s)	Blank(s)	IIB	T2	N0	M0	Blank(s)	Blank(s)	Blank(s)	Blank(s)	Blank(s)	Blank(s)	Blank(s)	IIB	Blank(s)	T2	N0	M0	Blank(s)	Blank(s)	Blank(s)
61	2014	Yes	Not PRCDA	East	Bones and Joints	Malignant	4.4 Other specified and unspecified bone tumors	Unclassified	VIII(e) Unspecified malignant bone tumors	Bone	Bone	C41.9-Bone, NOS	419	8000	Malignant	Unknown	Not a paired site	Positive histology	8000/3: Neoplasm, malignant	8000/3: Neoplasm, malignant	8000-8009: unspecified neoplasms	Not Brain	VIII(e) Unspecified malignant bone tumors	Bones and Joints	Blank(s)	Unknown/unstaged/unspecified/DCO	Unstaged	U	Blank(s)	Blank(s)	NA	NA	NA	NA	Blank(s)	Blank(s)	Blank(s)	Blank(s)	Blank(s)	Blank(s)	Blank(s)	NA	Blank(s)	NA	NA	NA	Blank(s)	Blank(s)	Blank(s)
62	2012	Yes	Not PRCDA	East	Bones and Joints	Malignant	4.4 Other specified and unspecified bone tumors	Unclassified	VIII(e) Unspecified malignant bone tumors	Bone	Bone	C40.2-Long bones of lower limb and associated joints	402	8800	Malignant	Undifferentiated; anaplastic; Grade IV	Right - origin of primary	Positive histology	8800/3: Sarcoma, NOS	8800/3: Sarcoma, NOS	8800-8809: soft tissue tumors and sarcomas, NOS	Not Brain	VIII(e) Unspecified malignant bone tumors	Bones and Joints	Blank(s)	Localized only	Localized	L	Blank(s)	Blank(s)	IIA	T1	N0	M0	Blank(s)	Blank(s)	Blank(s)	Blank(s)	Blank(s)	Blank(s)	Blank(s)	IIA	Blank(s)	T1	N0	M0	Blank(s)	Blank(s)	Blank(s)
63	2013	Yes	Not PRCDA	East	Bones and Joints	Malignant	5.3.1.1 Specified (excluding Kaposi sarcoma)	Unclassified	VIII(e) Unspecified malignant bone tumors	Bone	Bone	C41.1-Mandible	411	8804	Malignant	Unknown	Left - origin of primary	Positive histology	8804/3: Epithelioid sarcoma	8804/3: Epithelioid sarcoma	8800-8809: soft tissue tumors and sarcomas, NOS	Not Brain	VIII(e) Unspecified malignant bone tumors	Bones and Joints	Blank(s)	Localized only	Localized	L	Blank(s)	Blank(s)	UNK Stage	TX	N0	M0	Blank(s)	Blank(s)	Blank(s)	Blank(s)	Blank(s)	Blank(s)	Blank(s)	UNK Stage	Blank(s)	TX	N0	M0	Blank(s)	Blank(s)	Blank(s)
64	2008	Yes	Not PRCDA	East	Bones and Joints	Malignant	4.4 Other specified and unspecified bone tumors	Unclassified	VIII(e) Unspecified malignant bone tumors	Bone	Bone	C40.2-Long bones of lower limb and associated joints	402	8800	Malignant	Unknown	Left - origin of primary	Positive histology	8800/3: Sarcoma, NOS	8800/3: Sarcoma, NOS	8800-8809: soft tissue tumors and sarcomas, NOS	Not Brain	VIII(e) Unspecified malignant bone tumors	Bones and Joints	Blank(s)	Unknown/unstaged/unspecified/DCO	Unstaged	U	Blank(s)	Blank(s)	Blank(s)	Blank(s)	Blank(s)	Blank(s)	Blank(s)	Blank(s)	Blank(s)	Blank(s)	Blank(s)	Blank(s)	Blank(s)	UNK Stage	Blank(s)	TX	NX	MX	Blank(s)	Blank(s)	Blank(s)
65	1977	Yes	PRCDA	East	Bones and Joints	Malignant	4.4 Other specified and unspecified bone tumors	Unclassified	VIII(e) Unspecified malignant bone tumors	Bone	Bone	C40.2-Long bones of lower limb and associated joints	402	8003	Malignant	Moderately differentiated; Grade II	Not a paired site	Positive histology	8003/3: Malignant tumor, giant cell type	8003/3: Malignant tumor, giant cell type	8000-8009: unspecified neoplasms	Not Brain	VIII(e) Unspecified malignant bone tumors	Bones and Joints	Blank(s)	Blank(s)	Regional	Blank(s)	Blank(s)	Blank(s)	Blank(s)	Blank(s)	Blank(s)	Blank(s)	Blank(s)	Blank(s)	Blank(s)	Blank(s)	Blank(s)	Blank(s)	Blank(s)	Blank(s)	Blank(s)	Blank(s)	Blank(s)	Blank(s)	Blank(s)	Blank(s)	Blank(s)
66	2015	Yes	Not PRCDA	Northern Plains	Bones and Joints	Malignant	4.4 Other specified and unspecified bone tumors	Unclassified	VIII(e) Unspecified malignant bone tumors	Bone	Bone	C40.2-Long bones of lower limb and associated joints	402	8801	Malignant	Undifferentiated; anaplastic; Grade IV	Left - origin of primary	Positive histology	8801/3: Spindle cell sarcoma	8801/3: Spindle cell sarcoma	8800-8809: soft tissue tumors and sarcomas, NOS	Not Brain	VIII(e) Unspecified malignant bone tumors	Bones and Joints	Blank(s)	Regional by direct extension only	Regional	RE	Blank(s)	Blank(s)	IIA	T1	N0	M0	Blank(s)	Blank(s)	Blank(s)	Blank(s)	Blank(s)	Blank(s)	Blank(s)	IIA	Blank(s)	T1	N0	M0	Blank(s)	Blank(s)	Blank(s)
67	1994	Yes	Not PRCDA	Pacific Coast	Bones and Joints	Malignant	5.3.1.1 Specified (excluding Kaposi sarcoma)	Unclassified	VIII(e) Unspecified malignant bone tumors	Bone	Bone	C40.3-Short bones of lower limb and associated joints	403	8804	Malignant	Moderately differentiated; Grade II	Left - origin of primary	Positive histology	8804/3: Epithelioid sarcoma	8804/3: Epithelioid sarcoma	8800-8809: soft tissue tumors and sarcomas, NOS	Not Brain	VIII(e) Unspecified malignant bone tumors	Bones and Joints	Blank(s)	Blank(s)	Regional	Blank(s)	Blank(s)	Blank(s)	Blank(s)	Blank(s)	Blank(s)	Blank(s)	Blank(s)	Blank(s)	Blank(s)	Blank(s)	Blank(s)	Blank(s)	Blank(s)	Blank(s)	Blank(s)	Blank(s)	Blank(s)	Blank(s)	Blank(s)	Blank(s)	Blank(s)
68	1982	Yes	Not PRCDA	Pacific Coast	Bones and Joints	Malignant	4.4 Other specified and unspecified bone tumors	Unclassified	VIII(e) Unspecified malignant bone tumors	Bone	Bone	C41.0-Bones of skull and face and associated joints	410	8002	Malignant	Unknown	Only one side - side unspecified	Positive histology	8002/3: Malignant tumor, small cell type	8002/3: Malignant tumor, small cell type	8000-8009: unspecified neoplasms	Not Brain	VIII(e) Unspecified malignant bone tumors	Bones and Joints	Blank(s)	Blank(s)	Regional	Blank(s)	Blank(s)	Blank(s)	Blank(s)	Blank(s)	Blank(s)	Blank(s)	Blank(s)	Blank(s)	Blank(s)	Blank(s)	Blank(s)	Blank(s)	Blank(s)	Blank(s)	Blank(s)	Blank(s)	Blank(s)	Blank(s)	Blank(s)	Blank(s)	Blank(s)
69	2008	Yes	Not PRCDA	Pacific Coast	Bones and Joints	Malignant	4.4 Other specified and unspecified bone tumors	Unclassified	VIII(e) Unspecified malignant bone tumors	Bone	Bone	C41.1-Mandible	411	8000	Malignant	Unknown	Not a paired site	Positive histology	8000/3: Neoplasm, malignant	8000/3: Neoplasm, malignant	8000-8009: unspecified neoplasms	Not Brain	VIII(e) Unspecified malignant bone tumors	Bones and Joints	Blank(s)	Localized only	Localized	L	Blank(s)	Blank(s)	Blank(s)	Blank(s)	Blank(s)	Blank(s)	Blank(s)	Blank(s)	Blank(s)	Blank(s)	Blank(s)	Blank(s)	Blank(s)	NA	Blank(s)	NA	NA	NA	Blank(s)	Blank(s)	Blank(s)
70	1978	Yes	PRCDA	East	Bones and Joints	Malignant	4.4 Other specified and unspecified bone tumors	Unclassified	VIII(e) Unspecified malignant bone tumors	Bone	Bone	C40.2-Long bones of lower limb and associated joints	402	8800	Malignant	Undifferentiated; anaplastic; Grade IV	Left - origin of primary	Positive histology	8800/3: Sarcoma, NOS	8800/3: Sarcoma, NOS	8800-8809: soft tissue tumors and sarcomas, NOS	Not Brain	VIII(e) Unspecified malignant bone tumors	Bones and Joints	Blank(s)	Blank(s)	Regional	Blank(s)	Blank(s)	Blank(s)	Blank(s)	Blank(s)	Blank(s)	Blank(s)	Blank(s)	Blank(s)	Blank(s)	Blank(s)	Blank(s)	Blank(s)	Blank(s)	Blank(s)	Blank(s)	Blank(s)	Blank(s)	Blank(s)	Blank(s)	Blank(s)	Blank(s)
71	1989	Yes	PRCDA	Southwest	Bones and Joints	Malignant	4.4 Other specified and unspecified bone tumors	Unclassified	VIII(e) Unspecified malignant bone tumors	Bone	Bone	C40.2-Long bones of lower limb and associated joints	402	8800	Malignant	Unknown	Left - origin of primary	Positive histology	8800/3: Sarcoma, NOS	8800/3: Sarcoma, NOS	8800-8809: soft tissue tumors and sarcomas, NOS	Not Brain	VIII(e) Unspecified malignant bone tumors	Bones and Joints	Blank(s)	Blank(s)	Unstaged	Blank(s)	Blank(s)	Blank(s)	Blank(s)	Blank(s)	Blank(s)	Blank(s)	Blank(s)	Blank(s)	Blank(s)	Blank(s)	Blank(s)	Blank(s)	Blank(s)	Blank(s)	Blank(s)	Blank(s)	Blank(s)	Blank(s)	Blank(s)	Blank(s)	Blank(s)
72	2008	Yes	Not PRCDA	East	Bones and Joints	Malignant	4.4 Other specified and unspecified bone tumors	Unclassified	VIII(e) Unspecified malignant bone tumors	Bone	Bone	C40.2-Long bones of lower limb and associated joints	402	8800	Malignant	Undifferentiated; anaplastic; Grade IV	Right - origin of primary	Positive histology	8800/3: Sarcoma, NOS	8800/3: Sarcoma, NOS	8800-8809: soft tissue tumors and sarcomas, NOS	Not Brain	VIII(e) Unspecified malignant bone tumors	Bones and Joints	Blank(s)	Localized only	Localized	L	Blank(s)	Blank(s)	Blank(s)	Blank(s)	Blank(s)	Blank(s)	Blank(s)	Blank(s)	Blank(s)	Blank(s)	Blank(s)	Blank(s)	Blank(s)	IIB	Blank(s)	T2	N0	M0	Blank(s)	Blank(s)	Blank(s)
73	1982	Yes	PRCDA	East	Bones and Joints	Malignant	4.4 Other specified and unspecified bone tumors	Unclassified	VIII(e) Unspecified malignant bone tumors	Bone	Bone	C41.2-Vertebral column	412	8800	Malignant	Unknown	Not a paired site	Positive histology	8800/3: Sarcoma, NOS	8800/3: Sarcoma, NOS	8800-8809: soft tissue tumors and sarcomas, NOS	Not Brain	VIII(e) Unspecified malignant bone tumors	Bones and Joints	Blank(s)	Blank(s)	Unstaged	Blank(s)	Blank(s)	Blank(s)	Blank(s)	Blank(s)	Blank(s)	Blank(s)	Blank(s)	Blank(s)	Blank(s)	Blank(s)	Blank(s)	Blank(s)	Blank(s)	Blank(s)	Blank(s)	Blank(s)	Blank(s)	Blank(s)	Blank(s)	Blank(s)	Blank(s)
74	1995	Yes	Not PRCDA	Southwest	Bones and Joints	Malignant	4.4 Other specified and unspecified bone tumors	Unclassified	VIII(e) Unspecified malignant bone tumors	Bone	Bone	C41.4-Pelvic bones, sacrum, coccyx and associated joints	414	8803	Malignant	Undifferentiated; anaplastic; Grade IV	Not a paired site	Positive histology	8803/3: Small cell sarcoma	8803/3: Small cell sarcoma	8800-8809: soft tissue tumors and sarcomas, NOS	Not Brain	VIII(e) Unspecified malignant bone tumors	Bones and Joints	Blank(s)	Blank(s)	Distant	Blank(s)	Blank(s)	Distant site(s)/node(s) involved	Blank(s)	Blank(s)	Blank(s)	Blank(s)	Blank(s)	Blank(s)	Blank(s)	Blank(s)	Blank(s)	Blank(s)	Blank(s)	Blank(s)	Blank(s)	Blank(s)	Blank(s)	Blank(s)	Blank(s)	Blank(s)	Blank(s)
75	1998	Yes	Not PRCDA	Southwest	Bones and Joints	Malignant	4.4 Other specified and unspecified bone tumors	Unclassified	VIII(e) Unspecified malignant bone tumors	Bone	Bone	C40.0-Long bones: upper limb, scapula, and associated joints	400	8800	Malignant	Unknown	Left - origin of primary	Positive histology	8800/3: Sarcoma, NOS	8800/3: Sarcoma, NOS	8800-8809: soft tissue tumors and sarcomas, NOS	Not Brain	VIII(e) Unspecified malignant bone tumors	Bones and Joints	Blank(s)	Blank(s)	Localized	Blank(s)	Blank(s)	Localized only	Blank(s)	Blank(s)	Blank(s)	Blank(s)	Blank(s)	Blank(s)	Blank(s)	Blank(s)	Blank(s)	Blank(s)	Blank(s)	Blank(s)	Blank(s)	Blank(s)	Blank(s)	Blank(s)	Blank(s)	Blank(s)	Blank(s)
76	2007	Yes	Not PRCDA	East	Bones and Joints	Malignant	4.4 Other specified and unspecified bone tumors	Unclassified	VIII(e) Unspecified malignant bone tumors	Bone	Bone	C40.2-Long bones of lower limb and associated joints	402	8803	Malignant	Undifferentiated; anaplastic; Grade IV	Right - origin of primary	Positive histology	8803/3: Small cell sarcoma	8803/3: Small cell sarcoma	8800-8809: soft tissue tumors and sarcomas, NOS	Not Brain	VIII(e) Unspecified malignant bone tumors	Bones and Joints	Blank(s)	Regional by direct extension only	Regional	RE	Blank(s)	Blank(s)	Blank(s)	Blank(s)	Blank(s)	Blank(s)	Blank(s)	Blank(s)	Blank(s)	Blank(s)	Blank(s)	Blank(s)	Blank(s)	IIB	Blank(s)	T2	N0	M0	Blank(s)	Blank(s)	Blank(s)
77	2015	Yes	Not PRCDA	East	Bones and Joints	Malignant	4.4 Other specified and unspecified bone tumors	Unclassified	VIII(e) Unspecified malignant bone tumors	Bone	Bone	C41.4-Pelvic bones, sacrum, coccyx and associated joints	414	8000	Malignant	Unknown	Left - origin of primary	Positive histology	8000/3: Neoplasm, malignant	8000/3: Neoplasm, malignant	8000-8009: unspecified neoplasms	Not Brain	VIII(e) Unspecified malignant bone tumors	Bones and Joints	Blank(s)	Distant site(s)/node(s) involved	Distant	D	Blank(s)	Blank(s)	NA	NA	NA	NA	Blank(s)	Blank(s)	Blank(s)	Blank(s)	Blank(s)	Blank(s)	Blank(s)	NA	Blank(s)	NA	NA	NA	Blank(s)	Blank(s)	Blank(s)
78	1981	Yes	PRCDA	East	Bones and Joints	Malignant	4.4 Other specified and unspecified bone tumors	Unclassified	VIII(e) Unspecified malignant bone tumors	Bone	Bone	C40.2-Long bones of lower limb and associated joints	402	8800	Malignant	Unknown	Right - origin of primary	Positive histology	8800/3: Sarcoma, NOS	8800/3: Sarcoma, NOS	8800-8809: soft tissue tumors and sarcomas, NOS	Not Brain	VIII(e) Unspecified malignant bone tumors	Bones and Joints	Blank(s)	Blank(s)	Localized	Blank(s)	Blank(s)	Blank(s)	Blank(s)	Blank(s)	Blank(s)	Blank(s)	Blank(s)	Blank(s)	Blank(s)	Blank(s)	Blank(s)	Blank(s)	Blank(s)	Blank(s)	Blank(s)	Blank(s)	Blank(s)	Blank(s)	Blank(s)	Blank(s)	Blank(s)
79	2004	Yes	Not PRCDA	Pacific Coast	Bones and Joints	Malignant	5.3.1.1 Specified (excluding Kaposi sarcoma)	Unclassified	VIII(e) Unspecified malignant bone tumors	Bone	Bone	C40.1-Short bones of upper limb and associated joints	401	8804	Malignant	Undifferentiated; anaplastic; Grade IV	Right - origin of primary	Positive histology	8804/3: Epithelioid sarcoma	8804/3: Epithelioid sarcoma	8800-8809: soft tissue tumors and sarcomas, NOS	Not Brain	VIII(e) Unspecified malignant bone tumors	Bones and Joints	Blank(s)	Regional by direct extension only	Regional	RE	Blank(s)	Blank(s)	Blank(s)	Blank(s)	Blank(s)	Blank(s)	Blank(s)	Blank(s)	Blank(s)	Blank(s)	Blank(s)	Blank(s)	Blank(s)	IIB	Blank(s)	T2	N0	M0	Blank(s)	Blank(s)	Blank(s)
80	2006	Yes	Not PRCDA	East	Bones and Joints	Malignant	4.4 Other specified and unspecified bone tumors	Unclassified	VIII(e) Unspecified malignant bone tumors	Bone	Bone	C40.9-Bone of limb, NOS	409	8000	Malignant	Unknown	Not a paired site	Positive histology	8000/3: Neoplasm, malignant	8000/3: Neoplasm, malignant	8000-8009: unspecified neoplasms	Not Brain	VIII(e) Unspecified malignant bone tumors	Bones and Joints	Blank(s)	Unknown/unstaged/unspecified/DCO	Unstaged	U	Blank(s)	Blank(s)	Blank(s)	Blank(s)	Blank(s)	Blank(s)	Blank(s)	Blank(s)	Blank(s)	Blank(s)	Blank(s)	Blank(s)	Blank(s)	NA	Blank(s)	NA	NA	NA	Blank(s)	Blank(s)	Blank(s)
81	2010	Yes	Not PRCDA	East	Bones and Joints	Malignant	4.4 Other specified and unspecified bone tumors	Unclassified	VIII(e) Unspecified malignant bone tumors	Bone	Bone	C40.2-Long bones of lower limb and associated joints	402	8801	Malignant	Well differentiated; Grade I	Left - origin of primary	Positive histology	8801/3: Spindle cell sarcoma	8801/3: Spindle cell sarcoma	8800-8809: soft tissue tumors and sarcomas, NOS	Not Brain	VIII(e) Unspecified malignant bone tumors	Bones and Joints	Blank(s)	Regional by direct extension only	Regional	RE	Blank(s)	Blank(s)	IB	T2	N0	M0	Blank(s)	Blank(s)	Blank(s)	Blank(s)	Blank(s)	Blank(s)	Blank(s)	IB	Blank(s)	T2	N0	M0	Blank(s)	Blank(s)	Blank(s)
82	2008	Yes	Not PRCDA	East	Bones and Joints	Malignant	4.4 Other specified and unspecified bone tumors	Unclassified	VIII(e) Unspecified malignant bone tumors	Bone	Bone	C40.0-Long bones: upper limb, scapula, and associated joints	400	8800	Malignant	Well differentiated; Grade I	Left - origin of primary	Positive histology	8800/3: Sarcoma, NOS	8800/3: Sarcoma, NOS	8800-8809: soft tissue tumors and sarcomas, NOS	Not Brain	VIII(e) Unspecified malignant bone tumors	Bones and Joints	Blank(s)	Regional by direct extension only	Regional	RE	Blank(s)	Blank(s)	Blank(s)	Blank(s)	Blank(s)	Blank(s)	Blank(s)	Blank(s)	Blank(s)	Blank(s)	Blank(s)	Blank(s)	Blank(s)	IA	Blank(s)	T1	N0	M0	Blank(s)	Blank(s)	Blank(s)
83	1987	Yes	Not PRCDA	Northern Plains	Bones and Joints	Malignant	4.4 Other specified and unspecified bone tumors	Unclassified	VIII(e) Unspecified malignant bone tumors	Bone	Bone	C40.2-Long bones of lower limb and associated joints	402	8000	Malignant	Undifferentiated; anaplastic; Grade IV	Right - origin of primary	Positive histology	8000/3: Neoplasm, malignant	8000/3: Neoplasm, malignant	8000-8009: unspecified neoplasms	Not Brain	VIII(e) Unspecified malignant bone tumors	Bones and Joints	Blank(s)	Blank(s)	Localized	Blank(s)	Blank(s)	Blank(s)	Blank(s)	Blank(s)	Blank(s)	Blank(s)	Blank(s)	Blank(s)	Blank(s)	Blank(s)	Blank(s)	Blank(s)	Blank(s)	Blank(s)	Blank(s)	Blank(s)	Blank(s)	Blank(s)	Blank(s)	Blank(s)	Blank(s)
84	1999	Yes	Not PRCDA	Pacific Coast	Bones and Joints	Malignant	4.4 Other specified and unspecified bone tumors	Unclassified	VIII(e) Unspecified malignant bone tumors	Bone	Bone	C40.2-Long bones of lower limb and associated joints	402	8801	Malignant	Undifferentiated; anaplastic; Grade IV	Left - origin of primary	Positive histology	8801/3: Spindle cell sarcoma	8801/3: Spindle cell sarcoma	8800-8809: soft tissue tumors and sarcomas, NOS	Not Brain	VIII(e) Unspecified malignant bone tumors	Bones and Joints	Blank(s)	Blank(s)	Distant	Blank(s)	Blank(s)	Distant site(s)/node(s) involved	Blank(s)	Blank(s)	Blank(s)	Blank(s)	Blank(s)	Blank(s)	Blank(s)	Blank(s)	Blank(s)	Blank(s)	Blank(s)	Blank(s)	Blank(s)	Blank(s)	Blank(s)	Blank(s)	Blank(s)	Blank(s)	Blank(s)
85	1976	Yes	Not PRCDA	Pacific Coast	Bones and Joints	Malignant	4.4 Other specified and unspecified bone tumors	Unclassified	VIII(e) Unspecified malignant bone tumors	Bone	Bone	C41.1-Mandible	411	8004	Malignant	Unknown	Not a paired site	Positive histology	8004/3: Malignant tumor, spindle cell type	8004/3: Malignant tumor, spindle cell type	8000-8009: unspecified neoplasms	Not Brain	VIII(e) Unspecified malignant bone tumors	Bones and Joints	Blank(s)	Blank(s)	Regional	Blank(s)	Blank(s)	Blank(s)	Blank(s)	Blank(s)	Blank(s)	Blank(s)	Blank(s)	Blank(s)	Blank(s)	Blank(s)	Blank(s)	Blank(s)	Blank(s)	Blank(s)	Blank(s)	Blank(s)	Blank(s)	Blank(s)	Blank(s)	Blank(s)	Blank(s)
86	1999	Yes	Not PRCDA	East	Bones and Joints	Malignant	4.4 Other specified and unspecified bone tumors	Unclassified	VIII(e) Unspecified malignant bone tumors	Bone	Bone	C40.2-Long bones of lower limb and associated joints	402	8801	Malignant	Undifferentiated; anaplastic; Grade IV	Left - origin of primary	Positive histology	8801/3: Spindle cell sarcoma	8801/3: Spindle cell sarcoma	8800-8809: soft tissue tumors and sarcomas, NOS	Not Brain	VIII(e) Unspecified malignant bone tumors	Bones and Joints	Blank(s)	Blank(s)	Unstaged	Blank(s)	Blank(s)	Unknown/unstaged/unspecified/DCO	Blank(s)	Blank(s)	Blank(s)	Blank(s)	Blank(s)	Blank(s)	Blank(s)	Blank(s)	Blank(s)	Blank(s)	Blank(s)	Blank(s)	Blank(s)	Blank(s)	Blank(s)	Blank(s)	Blank(s)	Blank(s)	Blank(s)
87	2001	Yes	Not PRCDA	Pacific Coast	Bones and Joints	Malignant	4.4 Other specified and unspecified bone tumors	Unclassified	VIII(e) Unspecified malignant bone tumors	Bone	Bone	C40.2-Long bones of lower limb and associated joints	402	8801	Malignant	Undifferentiated; anaplastic; Grade IV	Left - origin of primary	Positive histology	8801/3: Spindle cell sarcoma	8801/3: Spindle cell sarcoma	8800-8809: soft tissue tumors and sarcomas, NOS	Not Brain	VIII(e) Unspecified malignant bone tumors	Bones and Joints	Blank(s)	Blank(s)	Unstaged	Blank(s)	Unknown/unstaged/unspecified/DCO	Blank(s)	Blank(s)	Blank(s)	Blank(s)	Blank(s)	Blank(s)	Blank(s)	Blank(s)	Blank(s)	Blank(s)	Blank(s)	Blank(s)	Blank(s)	Blank(s)	Blank(s)	Blank(s)	Blank(s)	Blank(s)	Blank(s)	Blank(s)
88	1981	Yes	PRCDA	East	Bones and Joints	Malignant	4.4 Other specified and unspecified bone tumors	Unclassified	VIII(e) Unspecified malignant bone tumors	Bone	Bone	C41.2-Vertebral column	412	8000	Malignant	Undifferentiated; anaplastic; Grade IV	Not a paired site	Positive histology	8000/3: Neoplasm, malignant	8000/3: Neoplasm, malignant	8000-8009: unspecified neoplasms	Not Brain	VIII(e) Unspecified malignant bone tumors	Bones and Joints	Blank(s)	Blank(s)	Localized	Blank(s)	Blank(s)	Blank(s)	Blank(s)	Blank(s)	Blank(s)	Blank(s)	Blank(s)	Blank(s)	Blank(s)	Blank(s)	Blank(s)	Blank(s)	Blank(s)	Blank(s)	Blank(s)	Blank(s)	Blank(s)	Blank(s)	Blank(s)	Blank(s)	Blank(s)
89	2009	Yes	Not PRCDA	Pacific Coast	Bones and Joints	Malignant	4.4 Other specified and unspecified bone tumors	Unclassified	VIII(e) Unspecified malignant bone tumors	Bone	Bone	C40.2-Long bones of lower limb and associated joints	402	8801	Malignant	Undifferentiated; anaplastic; Grade IV	Right - origin of primary	Positive histology	8801/3: Spindle cell sarcoma	8801/3: Spindle cell sarcoma	8800-8809: soft tissue tumors and sarcomas, NOS	Not Brain	VIII(e) Unspecified malignant bone tumors	Bones and Joints	Blank(s)	Regional by direct extension only	Regional	RE	Blank(s)	Blank(s)	Blank(s)	Blank(s)	Blank(s)	Blank(s)	Blank(s)	Blank(s)	Blank(s)	Blank(s)	Blank(s)	Blank(s)	Blank(s)	IIB	Blank(s)	T2	N0	M0	Blank(s)	Blank(s)	Blank(s)
90	2001	Yes	Not PRCDA	East	Bones and Joints	Malignant	4.4 Other specified and unspecified bone tumors	Unclassified	VIII(e) Unspecified malignant bone tumors	Bone	Bone	C40.2-Long bones of lower limb and associated joints	402	8003	Malignant	Unknown	Right - origin of primary	Positive histology	8003/3: Malignant tumor, giant cell type	8003/3: Malignant tumor, giant cell type	8000-8009: unspecified neoplasms	Not Brain	VIII(e) Unspecified malignant bone tumors	Bones and Joints	Blank(s)	Blank(s)	Regional	Blank(s)	Regional by direct extension only	Blank(s)	Blank(s)	Blank(s)	Blank(s)	Blank(s)	Blank(s)	Blank(s)	Blank(s)	Blank(s)	Blank(s)	Blank(s)	Blank(s)	Blank(s)	Blank(s)	Blank(s)	Blank(s)	Blank(s)	Blank(s)	Blank(s)	Blank(s)
91	2003	Yes	Not PRCDA	East	Bones and Joints	Malignant	4.4 Other specified and unspecified bone tumors	Unclassified	VIII(e) Unspecified malignant bone tumors	Bone	Bone	C40.2-Long bones of lower limb and associated joints	402	8800	Malignant	Unknown	Left - origin of primary	Positive histology	8800/3: Sarcoma, NOS	8800/3: Sarcoma, NOS	8800-8809: soft tissue tumors and sarcomas, NOS	Not Brain	VIII(e) Unspecified malignant bone tumors	Bones and Joints	Blank(s)	Blank(s)	Unstaged	Blank(s)	Unknown/unstaged/unspecified/DCO	Blank(s)	Blank(s)	Blank(s)	Blank(s)	Blank(s)	Blank(s)	Blank(s)	Blank(s)	Blank(s)	Blank(s)	Blank(s)	Blank(s)	Blank(s)	Blank(s)	Blank(s)	Blank(s)	Blank(s)	Blank(s)	Blank(s)	Blank(s)
92	2007	Yes	Not PRCDA	East	Bones and Joints	Malignant	4.4 Other specified and unspecified bone tumors	Unclassified	VIII(e) Unspecified malignant bone tumors	Bone	Bone	C41.3-Rib, sternum, clavicle and associated joints	413	8800	Malignant	Poorly differentiated; Grade III	Right - origin of primary	Positive histology	8800/3: Sarcoma, NOS	8800/3: Sarcoma, NOS	8800-8809: soft tissue tumors and sarcomas, NOS	Not Brain	VIII(e) Unspecified malignant bone tumors	Bones and Joints	Blank(s)	Regional by direct extension only	Regional	RE	Blank(s)	Blank(s)	Blank(s)	Blank(s)	Blank(s)	Blank(s)	Blank(s)	Blank(s)	Blank(s)	Blank(s)	Blank(s)	Blank(s)	Blank(s)	IIA	Blank(s)	T1	N0	M0	Blank(s)	Blank(s)	Blank(s)
93	1991	Yes	Not PRCDA	Northern Plains	Bones and Joints	Malignant	4.4 Other specified and unspecified bone tumors	Unclassified	VIII(e) Unspecified malignant bone tumors	Bone	Bone	C40.2-Long bones of lower limb and associated joints	402	8800	Malignant	Unknown	Left - origin of primary	Positive histology	8800/3: Sarcoma, NOS	8800/3: Sarcoma, NOS	8800-8809: soft tissue tumors and sarcomas, NOS	Not Brain	VIII(e) Unspecified malignant bone tumors	Bones and Joints	Blank(s)	Blank(s)	Unstaged	Blank(s)	Blank(s)	Blank(s)	Blank(s)	Blank(s)	Blank(s)	Blank(s)	Blank(s)	Blank(s)	Blank(s)	Blank(s)	Blank(s)	Blank(s)	Blank(s)	Blank(s)	Blank(s)	Blank(s)	Blank(s)	Blank(s)	Blank(s)	Blank(s)	Blank(s)
94	1986	Yes	Not PRCDA	East	Bones and Joints	Malignant	4.4 Other specified and unspecified bone tumors	Unclassified	VIII(e) Unspecified malignant bone tumors	Bone	Bone	C40.2-Long bones of lower limb and associated joints	402	8800	Malignant	Unknown	Left - origin of primary	Positive histology	8800/3: Sarcoma, NOS	8800/3: Sarcoma, NOS	8800-8809: soft tissue tumors and sarcomas, NOS	Not Brain	VIII(e) Unspecified malignant bone tumors	Bones and Joints	Blank(s)	Blank(s)	Localized	Blank(s)	Blank(s)	Blank(s)	Blank(s)	Blank(s)	Blank(s)	Blank(s)	Blank(s)	Blank(s)	Blank(s)	Blank(s)	Blank(s)	Blank(s)	Blank(s)	Blank(s)	Blank(s)	Blank(s)	Blank(s)	Blank(s)	Blank(s)	Blank(s)	Blank(s)
95	2016	Yes	Not PRCDA	East	Bones and Joints	Malignant	4.4 Other specified and unspecified bone tumors	Unclassified	VIII(e) Unspecified malignant bone tumors	Bone	Bone	C40.0-Long bones: upper limb, scapula, and associated joints	400	8805	Malignant	Undifferentiated; anaplastic; Grade IV	Left - origin of primary	Positive histology	8805/3: Undifferentiated sarcoma	8805/3: Undifferentiated sarcoma	8800-8809: soft tissue tumors and sarcomas, NOS	Not Brain	VIII(e) Unspecified malignant bone tumors	Bones and Joints	Blank(s)	Distant site(s)/node(s) involved	Blank(s)	Blank(s)	Blank(s)	Blank(s)	Blank(s)	Blank(s)	Blank(s)	Blank(s)	4B	c1	c0	c1B	Clinical	Clinical	Clinical	Blank(s)	Blank(s)	Blank(s)	Blank(s)	Blank(s)	Blank(s)	Blank(s)	Blank(s)
96	1982	Yes	Not PRCDA	Pacific Coast	Bones and Joints	Malignant	4.4 Other specified and unspecified bone tumors	Unclassified	VIII(e) Unspecified malignant bone tumors	Bone	Bone	C40.2-Long bones of lower limb and associated joints	402	8800	Malignant	Poorly differentiated; Grade III	Right - origin of primary	Positive histology	8800/3: Sarcoma, NOS	8800/3: Sarcoma, NOS	8800-8809: soft tissue tumors and sarcomas, NOS	Not Brain	VIII(e) Unspecified malignant bone tumors	Bones and Joints	Blank(s)	Blank(s)	Localized	Blank(s)	Blank(s)	Blank(s)	Blank(s)	Blank(s)	Blank(s)	Blank(s)	Blank(s)	Blank(s)	Blank(s)	Blank(s)	Blank(s)	Blank(s)	Blank(s)	Blank(s)	Blank(s)	Blank(s)	Blank(s)	Blank(s)	Blank(s)	Blank(s)	Blank(s)
97	1986	Yes	Not PRCDA	Pacific Coast	Bones and Joints	Malignant	4.4 Other specified and unspecified bone tumors	Unclassified	VIII(e) Unspecified malignant bone tumors	Bone	Bone	C40.2-Long bones of lower limb and associated joints	402	8800	Malignant	Unknown	Left - origin of primary	Positive histology	8800/3: Sarcoma, NOS	8800/3: Sarcoma, NOS	8800-8809: soft tissue tumors and sarcomas, NOS	Not Brain	VIII(e) Unspecified malignant bone tumors	Bones and Joints	Blank(s)	Blank(s)	Localized	Blank(s)	Blank(s)	Blank(s)	Blank(s)	Blank(s)	Blank(s)	Blank(s)	Blank(s)	Blank(s)	Blank(s)	Blank(s)	Blank(s)	Blank(s)	Blank(s)	Blank(s)	Blank(s)	Blank(s)	Blank(s)	Blank(s)	Blank(s)	Blank(s)	Blank(s)
98	1994	Yes	Not PRCDA	Pacific Coast	Bones and Joints	Malignant	4.4 Other specified and unspecified bone tumors	Unclassified	VIII(e) Unspecified malignant bone tumors	Bone	Bone	C40.2-Long bones of lower limb and associated joints	402	8801	Malignant	Undifferentiated; anaplastic; Grade IV	Right - origin of primary	Positive histology	8801/3: Spindle cell sarcoma	8801/3: Spindle cell sarcoma	8800-8809: soft tissue tumors and sarcomas, NOS	Not Brain	VIII(e) Unspecified malignant bone tumors	Bones and Joints	Blank(s)	Blank(s)	Distant	Blank(s)	Blank(s)	Blank(s)	Blank(s)	Blank(s)	Blank(s)	Blank(s)	Blank(s)	Blank(s)	Blank(s)	Blank(s)	Blank(s)	Blank(s)	Blank(s)	Blank(s)	Blank(s)	Blank(s)	Blank(s)	Blank(s)	Blank(s)	Blank(s)	Blank(s)
99	2001	Yes	PRCDA	East	Bones and Joints	Malignant	4.4 Other specified and unspecified bone tumors	Unclassified	VIII(e) Unspecified malignant bone tumors	Bone	Bone	C41.2-Vertebral column	412	8800	Malignant	Undifferentiated; anaplastic; Grade IV	Not a paired site	Positive histology	8800/3: Sarcoma, NOS	8800/3: Sarcoma, NOS	8800-8809: soft tissue tumors and sarcomas, NOS	Not Brain	VIII(e) Unspecified malignant bone tumors	Bones and Joints	Blank(s)	Blank(s)	Localized	Blank(s)	Localized only	Blank(s)	Blank(s)	Blank(s)	Blank(s)	Blank(s)	Blank(s)	Blank(s)	Blank(s)	Blank(s)	Blank(s)	Blank(s)	Blank(s)	Blank(s)	Blank(s)	Blank(s)	Blank(s)	Blank(s)	Blank(s)	Blank(s)	Blank(s)
100	2010	Yes	PRCDA	Southwest	Bones and Joints	Malignant	4.4 Other specified and unspecified bone tumors	Unclassified	VIII(e) Unspecified malignant bone tumors	Bone	Bone	C41.3-Rib, sternum, clavicle and associated joints	413	8000	Malignant	Poorly differentiated; Grade III	Not a paired site	Positive histology	8000/3: Neoplasm, malignant	8000/3: Neoplasm, malignant	8000-8009: unspecified neoplasms	Not Brain	VIII(e) Unspecified malignant bone tumors	Bones and Joints	Blank(s)	Distant site(s)/node(s) involved	Distant	D	Blank(s)	Blank(s)	NA	NA	NA	NA	Blank(s)	Blank(s)	Blank(s)	Blank(s)	Blank(s)	Blank(s)	Blank(s)	NA	Blank(s)	NA	NA	NA	Blank(s)	Blank(s)	Blank(s)
101	2013	Yes	Not PRCDA	Pacific Coast	Bones and Joints	Malignant	4.4 Other specified and unspecified bone tumors	Unclassified	VIII(e) Unspecified malignant bone tumors	Bone	Bone	C41.4-Pelvic bones, sacrum, coccyx and associated joints	414	8800	Malignant	Unknown	Right - origin of primary	Positive histology	8800/3: Sarcoma, NOS	8800/3: Sarcoma, NOS	8800-8809: soft tissue tumors and sarcomas, NOS	Not Brain	VIII(e) Unspecified malignant bone tumors	Bones and Joints	Blank(s)	Distant site(s)/node(s) involved	Distant	D	Blank(s)	Blank(s)	IVB	TX	N0	M1b	Blank(s)	Blank(s)	Blank(s)	Blank(s)	Blank(s)	Blank(s)	Blank(s)	IVB	Blank(s)	TX	N0	M1b	Blank(s)	Blank(s)	Blank(s)
102	2015	Yes	PRCDA	Pacific Coast	Bones and Joints	Malignant	5.3.1.1 Specified (excluding Kaposi sarcoma)	Unclassified	VIII(e) Unspecified malignant bone tumors	Bone	Bone	C41.2-Vertebral column	412	8804	Malignant	Unknown	Not a paired site	Positive histology	8804/3: Epithelioid sarcoma	8804/3: Epithelioid sarcoma	8800-8809: soft tissue tumors and sarcomas, NOS	Not Brain	VIII(e) Unspecified malignant bone tumors	Bones and Joints	Blank(s)	Distant site(s)/node(s) involved	Distant	D	Blank(s)	Blank(s)	IVB	TX	N0	M1b	Blank(s)	Blank(s)	Blank(s)	Blank(s)	Blank(s)	Blank(s)	Blank(s)	IVB	Blank(s)	TX	N0	M1b	Blank(s)	Blank(s)	Blank(s)
103	1980	Yes	Not PRCDA	Pacific Coast	Bones and Joints	Malignant	4.4 Other specified and unspecified bone tumors	Unclassified	VIII(e) Unspecified malignant bone tumors	Bone	Bone	C41.4-Pelvic bones, sacrum, coccyx and associated joints	414	8801	Malignant	Undifferentiated; anaplastic; Grade IV	Paired site, but no information concerning laterality	Positive histology	8801/3: Spindle cell sarcoma	8801/3: Spindle cell sarcoma	8800-8809: soft tissue tumors and sarcomas, NOS	Not Brain	VIII(e) Unspecified malignant bone tumors	Bones and Joints	Blank(s)	Blank(s)	Distant	Blank(s)	Blank(s)	Blank(s)	Blank(s)	Blank(s)	Blank(s)	Blank(s)	Blank(s)	Blank(s)	Blank(s)	Blank(s)	Blank(s)	Blank(s)	Blank(s)	Blank(s)	Blank(s)	Blank(s)	Blank(s)	Blank(s)	Blank(s)	Blank(s)	Blank(s)
104	2008	Yes	PRCDA	Southwest	Bones and Joints	Malignant	4.4 Other specified and unspecified bone tumors	Unclassified	VIII(e) Unspecified malignant bone tumors	Bone	Bone	C41.1-Mandible	411	8801	Malignant	Unknown	Not a paired site	Positive histology	8801/3: Spindle cell sarcoma	8801/3: Spindle cell sarcoma	8800-8809: soft tissue tumors and sarcomas, NOS	Not Brain	VIII(e) Unspecified malignant bone tumors	Bones and Joints	Blank(s)	Regional lymph nodes involved only	Regional	RN	Blank(s)	Blank(s)	Blank(s)	Blank(s)	Blank(s)	Blank(s)	Blank(s)	Blank(s)	Blank(s)	Blank(s)	Blank(s)	Blank(s)	Blank(s)	IVB	Blank(s)	T1	N1	M0	Blank(s)	Blank(s)	Blank(s)
105	1995	Yes	Not PRCDA	Southwest	Bones and Joints	Malignant	4.4 Other specified and unspecified bone tumors	Unclassified	VIII(e) Unspecified malignant bone tumors	Bone	Bone	C40.2-Long bones of lower limb and associated joints	402	8801	Malignant	Moderately differentiated; Grade II	Left - origin of primary	Positive histology	8801/3: Spindle cell sarcoma	8801/3: Spindle cell sarcoma	8800-8809: soft tissue tumors and sarcomas, NOS	Not Brain	VIII(e) Unspecified malignant bone tumors	Bones and Joints	Blank(s)	Blank(s)	Regional	Blank(s)	Blank(s)	Regional by direct extension only	Blank(s)	Blank(s)	Blank(s)	Blank(s)	Blank(s)	Blank(s)	Blank(s)	Blank(s)	Blank(s)	Blank(s)	Blank(s)	Blank(s)	Blank(s)	Blank(s)	Blank(s)	Blank(s)	Blank(s)	Blank(s)	Blank(s)
106	1989	Yes	Not PRCDA	East	Bones and Joints	Malignant	4.4 Other specified and unspecified bone tumors	Unclassified	VIII(e) Unspecified malignant bone tumors	Bone	Bone	C41.2-Vertebral column	412	8800	Malignant	Well differentiated; Grade I	Not a paired site	Positive histology	8800/3: Sarcoma, NOS	8800/3: Sarcoma, NOS	8800-8809: soft tissue tumors and sarcomas, NOS	Not Brain	VIII(e) Unspecified malignant bone tumors	Bones and Joints	Blank(s)	Blank(s)	Localized	Blank(s)	Blank(s)	Blank(s)	Blank(s)	Blank(s)	Blank(s)	Blank(s)	Blank(s)	Blank(s)	Blank(s)	Blank(s)	Blank(s)	Blank(s)	Blank(s)	Blank(s)	Blank(s)	Blank(s)	Blank(s)	Blank(s)	Blank(s)	Blank(s)	Blank(s)
107	2006	Yes	PRCDA	Pacific Coast	Bones and Joints	Malignant	4.4 Other specified and unspecified bone tumors	Unclassified	VIII(e) Unspecified malignant bone tumors	Bone	Bone	C41.9-Bone, NOS	419	8800	Malignant	Undifferentiated; anaplastic; Grade IV	Not a paired site	Positive histology	8800/3: Sarcoma, NOS	8800/3: Sarcoma, NOS	8800-8809: soft tissue tumors and sarcomas, NOS	Not Brain	VIII(e) Unspecified malignant bone tumors	Bones and Joints	Blank(s)	Distant site(s)/node(s) involved	Distant	D	Blank(s)	Blank(s)	Blank(s)	Blank(s)	Blank(s)	Blank(s)	Blank(s)	Blank(s)	Blank(s)	Blank(s)	Blank(s)	Blank(s)	Blank(s)	IVB	Blank(s)	TX	N0	M1b	Blank(s)	Blank(s)	Blank(s)
108	2003	Yes	Not PRCDA	East	Bones and Joints	Malignant	4.4 Other specified and unspecified bone tumors	Unclassified	VIII(e) Unspecified malignant bone tumors	Bone	Bone	C40.2-Long bones of lower limb and associated joints	402	8801	Malignant	Undifferentiated; anaplastic; Grade IV	Right - origin of primary	Positive histology	8801/3: Spindle cell sarcoma	8801/3: Spindle cell sarcoma	8800-8809: soft tissue tumors and sarcomas, NOS	Not Brain	VIII(e) Unspecified malignant bone tumors	Bones and Joints	Blank(s)	Blank(s)	Regional	Blank(s)	Regional by direct extension only	Blank(s)	Blank(s)	Blank(s)	Blank(s)	Blank(s)	Blank(s)	Blank(s)	Blank(s)	Blank(s)	Blank(s)	Blank(s)	Blank(s)	Blank(s)	Blank(s)	Blank(s)	Blank(s)	Blank(s)	Blank(s)	Blank(s)	Blank(s)
109	1983	Yes	Not PRCDA	Northern Plains	Bones and Joints	Malignant	4.4 Other specified and unspecified bone tumors	Unclassified	VIII(e) Unspecified malignant bone tumors	Bone	Bone	C40.0-Long bones: upper limb, scapula, and associated joints	400	8803	Malignant	Unknown	Left - origin of primary	Positive histology	8803/3: Small cell sarcoma	8803/3: Small cell sarcoma	8800-8809: soft tissue tumors and sarcomas, NOS	Not Brain	VIII(e) Unspecified malignant bone tumors	Bones and Joints	Blank(s)	Blank(s)	Regional	Blank(s)	Blank(s)	Blank(s)	Blank(s)	Blank(s)	Blank(s)	Blank(s)	Blank(s)	Blank(s)	Blank(s)	Blank(s)	Blank(s)	Blank(s)	Blank(s)	Blank(s)	Blank(s)	Blank(s)	Blank(s)	Blank(s)	Blank(s)	Blank(s)	Blank(s)
110	2012	Yes	Not PRCDA	Pacific Coast	Bones and Joints	Malignant	4.4 Other specified and unspecified bone tumors	Unclassified	VIII(e) Unspecified malignant bone tumors	Bone	Bone	C41.0-Bones of skull and face and associated joints	410	8805	Malignant	Undifferentiated; anaplastic; Grade IV	Left - origin of primary	Positive histology	8805/3: Undifferentiated sarcoma	8805/3: Undifferentiated sarcoma	8800-8809: soft tissue tumors and sarcomas, NOS	Not Brain	VIII(e) Unspecified malignant bone tumors	Bones and Joints	Blank(s)	Localized only	Localized	L	Blank(s)	Blank(s)	IIA	T1	N0	M0	Blank(s)	Blank(s)	Blank(s)	Blank(s)	Blank(s)	Blank(s)	Blank(s)	IIA	Blank(s)	T1	N0	M0	Blank(s)	Blank(s)	Blank(s)
111	2016	Yes	Not PRCDA	Pacific Coast	Bones and Joints	Malignant	4.4 Other specified and unspecified bone tumors	Unclassified	VIII(e) Unspecified malignant bone tumors	Bone	Bone	C40.2-Long bones of lower limb and associated joints	402	8801	Malignant	Poorly differentiated; Grade III	Left - origin of primary	Positive histology	8801/3: Spindle cell sarcoma	8801/3: Spindle cell sarcoma	8800-8809: soft tissue tumors and sarcomas, NOS	Not Brain	VIII(e) Unspecified malignant bone tumors	Bones and Joints	Blank(s)	Localized only	Blank(s)	Blank(s)	Blank(s)	Blank(s)	Blank(s)	Blank(s)	Blank(s)	Blank(s)	2A	p1	c0	c0	Pathologic	Clinical	Clinical	Blank(s)	Blank(s)	Blank(s)	Blank(s)	Blank(s)	Blank(s)	Blank(s)	Blank(s)
112	2010	Yes	Not PRCDA	East	Bones and Joints	Malignant	4.4 Other specified and unspecified bone tumors	Unclassified	VIII(e) Unspecified malignant bone tumors	Bone	Bone	C41.4-Pelvic bones, sacrum, coccyx and associated joints	414	8801	Malignant	Poorly differentiated; Grade III	Paired site, but no information concerning laterality	Positive histology	8801/3: Spindle cell sarcoma	8801/3: Spindle cell sarcoma	8800-8809: soft tissue tumors and sarcomas, NOS	Not Brain	VIII(e) Unspecified malignant bone tumors	Bones and Joints	Blank(s)	Regional by direct extension only	Regional	RE	Blank(s)	Blank(s)	IIB	T2	N0	M0	Blank(s)	Blank(s)	Blank(s)	Blank(s)	Blank(s)	Blank(s)	Blank(s)	IIB	Blank(s)	T2	N0	M0	Blank(s)	Blank(s)	Blank(s)
113	2007	Yes	Not PRCDA	East	Bones and Joints	Malignant	4.4 Other specified and unspecified bone tumors	Unclassified	VIII(e) Unspecified malignant bone tumors	Bone	Bone	C40.1-Short bones of upper limb and associated joints	401	8000	Malignant	Well differentiated; Grade I	Right - origin of primary	Positive histology	8000/3: Neoplasm, malignant	8000/3: Neoplasm, malignant	8000-8009: unspecified neoplasms	Not Brain	VIII(e) Unspecified malignant bone tumors	Bones and Joints	Blank(s)	Unknown/unstaged/unspecified/DCO	Unstaged	U	Blank(s)	Blank(s)	Blank(s)	Blank(s)	Blank(s)	Blank(s)	Blank(s)	Blank(s)	Blank(s)	Blank(s)	Blank(s)	Blank(s)	Blank(s)	NA	Blank(s)	NA	NA	NA	Blank(s)	Blank(s)	Blank(s)
114	1981	Yes	Not PRCDA	East	Bones and Joints	Malignant	4.4 Other specified and unspecified bone tumors	Unclassified	VIII(e) Unspecified malignant bone tumors	Bone	Bone	C41.4-Pelvic bones, sacrum, coccyx and associated joints	414	8004	Malignant	Unknown	Right - origin of primary	Positive histology	8004/3: Malignant tumor, spindle cell type	8004/3: Malignant tumor, spindle cell type	8000-8009: unspecified neoplasms	Not Brain	VIII(e) Unspecified malignant bone tumors	Bones and Joints	Blank(s)	Blank(s)	Localized	Blank(s)	Blank(s)	Blank(s)	Blank(s)	Blank(s)	Blank(s)	Blank(s)	Blank(s)	Blank(s)	Blank(s)	Blank(s)	Blank(s)	Blank(s)	Blank(s)	Blank(s)	Blank(s)	Blank(s)	Blank(s)	Blank(s)	Blank(s)	Blank(s)	Blank(s)
115	2000	Yes	Not PRCDA	East	Bones and Joints	Malignant	4.4 Other specified and unspecified bone tumors	Unclassified	VIII(e) Unspecified malignant bone tumors	Bone	Bone	C40.2-Long bones of lower limb and associated joints	402	8000	Malignant	Unknown	Right - origin of primary	Positive histology	8000/3: Neoplasm, malignant	8000/3: Neoplasm, malignant	8000-8009: unspecified neoplasms	Not Brain	VIII(e) Unspecified malignant bone tumors	Bones and Joints	Blank(s)	Blank(s)	Localized	Blank(s)	Blank(s)	Localized only	Blank(s)	Blank(s)	Blank(s)	Blank(s)	Blank(s)	Blank(s)	Blank(s)	Blank(s)	Blank(s)	Blank(s)	Blank(s)	Blank(s)	Blank(s)	Blank(s)	Blank(s)	Blank(s)	Blank(s)	Blank(s)	Blank(s)
116	2008	Yes	Not PRCDA	East	Bones and Joints	Malignant	4.4 Other specified and unspecified bone tumors	Unclassified	VIII(e) Unspecified malignant bone tumors	Bone	Bone	C40.2-Long bones of lower limb and associated joints	402	8000	Malignant	Well differentiated; Grade I	Right - origin of primary	Positive histology	8000/3: Neoplasm, malignant	8000/3: Neoplasm, malignant	8000-8009: unspecified neoplasms	Not Brain	VIII(e) Unspecified malignant bone tumors	Bones and Joints	Blank(s)	Unknown/unstaged/unspecified/DCO	Unstaged	U	Blank(s)	Blank(s)	Blank(s)	Blank(s)	Blank(s)	Blank(s)	Blank(s)	Blank(s)	Blank(s)	Blank(s)	Blank(s)	Blank(s)	Blank(s)	NA	Blank(s)	NA	NA	NA	Blank(s)	Blank(s)	Blank(s)
117	2000	Yes	Not PRCDA	East	Bones and Joints	Malignant	4.4 Other specified and unspecified bone tumors	Unclassified	VIII(e) Unspecified malignant bone tumors	Bone	Bone	C41.4-Pelvic bones, sacrum, coccyx and associated joints	414	8000	Malignant	Well differentiated; Grade I	Not a paired site	Positive histology	8000/3: Neoplasm, malignant	8000/3: Neoplasm, malignant	8000-8009: unspecified neoplasms	Not Brain	VIII(e) Unspecified malignant bone tumors	Bones and Joints	Blank(s)	Blank(s)	Unstaged	Blank(s)	Blank(s)	Unknown/unstaged/unspecified/DCO	Blank(s)	Blank(s)	Blank(s)	Blank(s)	Blank(s)	Blank(s)	Blank(s)	Blank(s)	Blank(s)	Blank(s)	Blank(s)	Blank(s)	Blank(s)	Blank(s)	Blank(s)	Blank(s)	Blank(s)	Blank(s)	Blank(s)
118	2013	Yes	PRCDA	Southwest	Bones and Joints	Malignant	4.4 Other specified and unspecified bone tumors	Unclassified	VIII(e) Unspecified malignant bone tumors	Bone	Bone	C40.9-Bone of limb, NOS	409	8000	Malignant	Unknown	Not a paired site	Positive histology	8000/3: Neoplasm, malignant	8000/3: Neoplasm, malignant	8000-8009: unspecified neoplasms	Not Brain	VIII(e) Unspecified malignant bone tumors	Bones and Joints	Blank(s)	Unknown/unstaged/unspecified/DCO	Unstaged	U	Blank(s)	Blank(s)	NA	NA	NA	NA	Blank(s)	Blank(s)	Blank(s)	Blank(s)	Blank(s)	Blank(s)	Blank(s)	NA	Blank(s)	NA	NA	NA	Blank(s)	Blank(s)	Blank(s)
119	1998	Yes	Not PRCDA	Pacific Coast	Bones and Joints	Malignant	4.4 Other specified and unspecified bone tumors	Unclassified	VIII(e) Unspecified malignant bone tumors	Bone	Bone	C40.2-Long bones of lower limb and associated joints	402	8801	Malignant	Undifferentiated; anaplastic; Grade IV	Left - origin of primary	Positive histology	8801/3: Spindle cell sarcoma	8801/3: Spindle cell sarcoma	8800-8809: soft tissue tumors and sarcomas, NOS	Not Brain	VIII(e) Unspecified malignant bone tumors	Bones and Joints	Blank(s)	Blank(s)	Regional	Blank(s)	Blank(s)	Regional by direct extension only	Blank(s)	Blank(s)	Blank(s)	Blank(s)	Blank(s)	Blank(s)	Blank(s)	Blank(s)	Blank(s)	Blank(s)	Blank(s)	Blank(s)	Blank(s)	Blank(s)	Blank(s)	Blank(s)	Blank(s)	Blank(s)	Blank(s)
120	1998	Yes	Not PRCDA	Pacific Coast	Bones and Joints	Malignant	4.4 Other specified and unspecified bone tumors	Unclassified	VIII(e) Unspecified malignant bone tumors	Bone	Bone	C41.4-Pelvic bones, sacrum, coccyx and associated joints	414	8801	Malignant	Moderately differentiated; Grade II	Left - origin of primary	Positive histology	8801/3: Spindle cell sarcoma	8801/3: Spindle cell sarcoma	8800-8809: soft tissue tumors and sarcomas, NOS	Not Brain	VIII(e) Unspecified malignant bone tumors	Bones and Joints	Blank(s)	Blank(s)	Regional	Blank(s)	Blank(s)	Regional by direct extension only	Blank(s)	Blank(s)	Blank(s)	Blank(s)	Blank(s)	Blank(s)	Blank(s)	Blank(s)	Blank(s)	Blank(s)	Blank(s)	Blank(s)	Blank(s)	Blank(s)	Blank(s)	Blank(s)	Blank(s)	Blank(s)	Blank(s)
121	2003	Yes	Not PRCDA	Pacific Coast	Bones and Joints	Malignant	5.3.1.1 Specified (excluding Kaposi sarcoma)	Unclassified	VIII(e) Unspecified malignant bone tumors	Bone	Bone	C40.2-Long bones of lower limb and associated joints	402	8804	Malignant	Unknown	Left - origin of primary	Positive histology	8804/3: Epithelioid sarcoma	8804/3: Epithelioid sarcoma	8800-8809: soft tissue tumors and sarcomas, NOS	Not Brain	VIII(e) Unspecified malignant bone tumors	Bones and Joints	Blank(s)	Blank(s)	Distant	Blank(s)	Distant site(s)/node(s) involved	Blank(s)	Blank(s)	Blank(s)	Blank(s)	Blank(s)	Blank(s)	Blank(s)	Blank(s)	Blank(s)	Blank(s)	Blank(s)	Blank(s)	Blank(s)	Blank(s)	Blank(s)	Blank(s)	Blank(s)	Blank(s)	Blank(s)	Blank(s)
122	2012	Yes	Not PRCDA	Pacific Coast	Bones and Joints	Malignant	4.4 Other specified and unspecified bone tumors	Unclassified	VIII(e) Unspecified malignant bone tumors	Bone	Bone	C41.4-Pelvic bones, sacrum, coccyx and associated joints	414	8801	Malignant	Unknown	Left - origin of primary	Positive histology	8801/3: Spindle cell sarcoma	8801/3: Spindle cell sarcoma	8800-8809: soft tissue tumors and sarcomas, NOS	Not Brain	VIII(e) Unspecified malignant bone tumors	Bones and Joints	Blank(s)	Localized only	Localized	L	Blank(s)	Blank(s)	IA	T1	N0	M0	Blank(s)	Blank(s)	Blank(s)	Blank(s)	Blank(s)	Blank(s)	Blank(s)	UNK Stage	Blank(s)	T1	N0	M0	Blank(s)	Blank(s)	Blank(s)
123	2013	Yes	Not PRCDA	Pacific Coast	Bones and Joints	Malignant	4.4 Other specified and unspecified bone tumors	Unclassified	VIII(e) Unspecified malignant bone tumors	Bone	Bone	C41.1-Mandible	411	8801	Malignant	Undifferentiated; anaplastic; Grade IV	Left - origin of primary	Positive histology	8801/3: Spindle cell sarcoma	8801/3: Spindle cell sarcoma	8800-8809: soft tissue tumors and sarcomas, NOS	Not Brain	VIII(e) Unspecified malignant bone tumors	Bones and Joints	Blank(s)	Regional by direct extension only	Regional	RE	Blank(s)	Blank(s)	IIA	T1	N0	M0	Blank(s)	Blank(s)	Blank(s)	Blank(s)	Blank(s)	Blank(s)	Blank(s)	IIA	Blank(s)	T1	N0	M0	Blank(s)	Blank(s)	Blank(s)
124	2006	Yes	Not PRCDA	East	Bones and Joints	Malignant	4.4 Other specified and unspecified bone tumors	Unclassified	VIII(e) Unspecified malignant bone tumors	Bone	Bone	C40.2-Long bones of lower limb and associated joints	402	8801	Malignant	Unknown	Left - origin of primary	Positive histology	8801/3: Spindle cell sarcoma	8801/3: Spindle cell sarcoma	8800-8809: soft tissue tumors and sarcomas, NOS	Not Brain	VIII(e) Unspecified malignant bone tumors	Bones and Joints	Blank(s)	Localized only	Localized	L	Blank(s)	Blank(s)	Blank(s)	Blank(s)	Blank(s)	Blank(s)	Blank(s)	Blank(s)	Blank(s)	Blank(s)	Blank(s)	Blank(s)	Blank(s)	UNK Stage	Blank(s)	TX	N0	M0	Blank(s)	Blank(s)	Blank(s)
125	2012	Yes	Not PRCDA	East	Bones and Joints	Malignant	4.4 Other specified and unspecified bone tumors	Unclassified	VIII(e) Unspecified malignant bone tumors	Bone	Bone	C41.0-Bones of skull and face and associated joints	410	8004	Malignant	Moderately differentiated; Grade II	Not a paired site	Positive histology	8004/3: Malignant tumor, spindle cell type	8004/3: Malignant tumor, spindle cell type	8000-8009: unspecified neoplasms	Not Brain	VIII(e) Unspecified malignant bone tumors	Bones and Joints	Blank(s)	Distant site(s)/node(s) involved	Distant	D	Blank(s)	Blank(s)	NA	NA	NA	NA	Blank(s)	Blank(s)	Blank(s)	Blank(s)	Blank(s)	Blank(s)	Blank(s)	NA	Blank(s)	NA	NA	NA	Blank(s)	Blank(s)	Blank(s)
126	2002	Yes	Not PRCDA	East	Bones and Joints	Malignant	4.4 Other specified and unspecified bone tumors	Unclassified	VIII(e) Unspecified malignant bone tumors	Bone	Bone	C41.4-Pelvic bones, sacrum, coccyx and associated joints	414	8800	Malignant	Moderately differentiated; Grade II	Not a paired site	Positive histology	8800/3: Sarcoma, NOS	8800/3: Sarcoma, NOS	8800-8809: soft tissue tumors and sarcomas, NOS	Not Brain	VIII(e) Unspecified malignant bone tumors	Bones and Joints	Blank(s)	Blank(s)	Localized	Blank(s)	Localized only	Blank(s)	Blank(s)	Blank(s)	Blank(s)	Blank(s)	Blank(s)	Blank(s)	Blank(s)	Blank(s)	Blank(s)	Blank(s)	Blank(s)	Blank(s)	Blank(s)	Blank(s)	Blank(s)	Blank(s)	Blank(s)	Blank(s)	Blank(s)
127	1985	Yes	Not PRCDA	Pacific Coast	Bones and Joints	Malignant	4.4 Other specified and unspecified bone tumors	Unclassified	VIII(e) Unspecified malignant bone tumors	Bone	Bone	C41.0-Bones of skull and face and associated joints	410	8800	Malignant	Moderately differentiated; Grade II	Not a paired site	Positive histology	8800/3: Sarcoma, NOS	8800/3: Sarcoma, NOS	8800-8809: soft tissue tumors and sarcomas, NOS	Not Brain	VIII(e) Unspecified malignant bone tumors	Bones and Joints	Blank(s)	Blank(s)	Regional	Blank(s)	Blank(s)	Blank(s)	Blank(s)	Blank(s)	Blank(s)	Blank(s)	Blank(s)	Blank(s)	Blank(s)	Blank(s)	Blank(s)	Blank(s)	Blank(s)	Blank(s)	Blank(s)	Blank(s)	Blank(s)	Blank(s)	Blank(s)	Blank(s)	Blank(s)
128	2012	Yes	PRCDA	East	Bones and Joints	Malignant	4.4 Other specified and unspecified bone tumors	Unclassified	VIII(e) Unspecified malignant bone tumors	Bone	Bone	C41.9-Bone, NOS	419	8000	Malignant	Poorly differentiated; Grade III	Left - origin of primary	Positive histology	8000/3: Neoplasm, malignant	8000/3: Neoplasm, malignant	8000-8009: unspecified neoplasms	Not Brain	VIII(e) Unspecified malignant bone tumors	Bones and Joints	Blank(s)	Regional by both direct extension and lymph node involvement	Regional	RE+RN	Blank(s)	Blank(s)	NA	NA	NA	NA	Blank(s)	Blank(s)	Blank(s)	Blank(s)	Blank(s)	Blank(s)	Blank(s)	NA	Blank(s)	NA	NA	NA	Blank(s)	Blank(s)	Blank(s)
129	2010	Yes	Not PRCDA	Pacific Coast	Bones and Joints	Malignant	4.4 Other specified and unspecified bone tumors	Unclassified	VIII(e) Unspecified malignant bone tumors	Bone	Bone	C40.2-Long bones of lower limb and associated joints	402	8801	Malignant	Unknown	Right - origin of primary	Positive histology	8801/3: Spindle cell sarcoma	8801/3: Spindle cell sarcoma	8800-8809: soft tissue tumors and sarcomas, NOS	Not Brain	VIII(e) Unspecified malignant bone tumors	Bones and Joints	Blank(s)	Localized only	Localized	L	Blank(s)	Blank(s)	IA	T1	N0	M0	Blank(s)	Blank(s)	Blank(s)	Blank(s)	Blank(s)	Blank(s)	Blank(s)	UNK Stage	Blank(s)	T1	N0	M0	Blank(s)	Blank(s)	Blank(s)
130	2016	Yes	PRCDA	Pacific Coast	Bones and Joints	Malignant	4.4 Other specified and unspecified bone tumors	Unclassified	VIII(e) Unspecified malignant bone tumors	Bone	Bone	C40.2-Long bones of lower limb and associated joints	402	8800	Malignant	Undifferentiated; anaplastic; Grade IV	Right - origin of primary	Positive histology	8800/3: Sarcoma, NOS	8800/3: Sarcoma, NOS	8800-8809: soft tissue tumors and sarcomas, NOS	Not Brain	VIII(e) Unspecified malignant bone tumors	Bones and Joints	Blank(s)	Regional by direct extension only	Blank(s)	Blank(s)	Blank(s)	Blank(s)	Blank(s)	Blank(s)	Blank(s)	Blank(s)	2B	c2	c0	c0	Clinical	Clinical	Clinical	Blank(s)	Blank(s)	Blank(s)	Blank(s)	Blank(s)	Blank(s)	Blank(s)	Blank(s)
131	1995	Yes	Not PRCDA	Pacific Coast	Bones and Joints	Malignant	4.4 Other specified and unspecified bone tumors	Unclassified	VIII(e) Unspecified malignant bone tumors	Bone	Bone	C41.2-Vertebral column	412	8800	Malignant	Unknown	Not a paired site	Positive histology	8800/3: Sarcoma, NOS	8800/3: Sarcoma, NOS	8800-8809: soft tissue tumors and sarcomas, NOS	Not Brain	VIII(e) Unspecified malignant bone tumors	Bones and Joints	Blank(s)	Blank(s)	Unstaged	Blank(s)	Blank(s)	Unknown/unstaged/unspecified/DCO	Blank(s)	Blank(s)	Blank(s)	Blank(s)	Blank(s)	Blank(s)	Blank(s)	Blank(s)	Blank(s)	Blank(s)	Blank(s)	Blank(s)	Blank(s)	Blank(s)	Blank(s)	Blank(s)	Blank(s)	Blank(s)	Blank(s)
132	2013	Yes	Not PRCDA	Pacific Coast	Bones and Joints	Malignant	4.4 Other specified and unspecified bone tumors	Unclassified	VIII(e) Unspecified malignant bone tumors	Bone	Bone	C40.2-Long bones of lower limb and associated joints	402	8800	Malignant	Unknown	Left - origin of primary	Positive histology	8800/3: Sarcoma, NOS	8800/3: Sarcoma, NOS	8800-8809: soft tissue tumors and sarcomas, NOS	Not Brain	VIII(e) Unspecified malignant bone tumors	Bones and Joints	Blank(s)	Distant site(s)/node(s) involved	Distant	D	Blank(s)	Blank(s)	IVA	T2	N0	M1a	Blank(s)	Blank(s)	Blank(s)	Blank(s)	Blank(s)	Blank(s)	Blank(s)	IVA	Blank(s)	T2	N0	M1a	Blank(s)	Blank(s)	Blank(s)
133	2010	Yes	Not PRCDA	Pacific Coast	Bones and Joints	Malignant	4.4 Other specified and unspecified bone tumors	Unclassified	VIII(e) Unspecified malignant bone tumors	Bone	Bone	C40.2-Long bones of lower limb and associated joints	402	8801	Malignant	Poorly differentiated; Grade III	Left - origin of primary	Positive histology	8801/3: Spindle cell sarcoma	8801/3: Spindle cell sarcoma	8800-8809: soft tissue tumors and sarcomas, NOS	Not Brain	VIII(e) Unspecified malignant bone tumors	Bones and Joints	Blank(s)	Localized only	Localized	L	Blank(s)	Blank(s)	IIA	T1	N0	M0	Blank(s)	Blank(s)	Blank(s)	Blank(s)	Blank(s)	Blank(s)	Blank(s)	IIA	Blank(s)	T1	N0	M0	Blank(s)	Blank(s)	Blank(s)
134	2004	Yes	Not PRCDA	Southwest	Bones and Joints	Malignant	4.4 Other specified and unspecified bone tumors	Unclassified	VIII(e) Unspecified malignant bone tumors	Bone	Bone	C41.9-Bone, NOS	419	8000	Malignant	Unknown	Only one side - side unspecified	Positive histology	8000/3: Neoplasm, malignant	8000/3: Neoplasm, malignant	8000-8009: unspecified neoplasms	Not Brain	VIII(e) Unspecified malignant bone tumors	Bones and Joints	Blank(s)	Unknown/unstaged/unspecified/DCO	Unstaged	U	Blank(s)	Blank(s)	Blank(s)	Blank(s)	Blank(s)	Blank(s)	Blank(s)	Blank(s)	Blank(s)	Blank(s)	Blank(s)	Blank(s)	Blank(s)	NA	Blank(s)	NA	NA	NA	Blank(s)	Blank(s)	Blank(s)
135	2000	Yes	Not PRCDA	Pacific Coast	Bones and Joints	Malignant	4.4 Other specified and unspecified bone tumors	Unclassified	VIII(e) Unspecified malignant bone tumors	Bone	Bone	C40.2-Long bones of lower limb and associated joints	402	8800	Malignant	Poorly differentiated; Grade III	Left - origin of primary	Positive histology	8800/3: Sarcoma, NOS	8800/3: Sarcoma, NOS	8800-8809: soft tissue tumors and sarcomas, NOS	Not Brain	VIII(e) Unspecified malignant bone tumors	Bones and Joints	Blank(s)	Blank(s)	Regional	Blank(s)	Blank(s)	Regional by direct extension only	Blank(s)	Blank(s)	Blank(s)	Blank(s)	Blank(s)	Blank(s)	Blank(s)	Blank(s)	Blank(s)	Blank(s)	Blank(s)	Blank(s)	Blank(s)	Blank(s)	Blank(s)	Blank(s)	Blank(s)	Blank(s)	Blank(s)
136	1995	Yes	PRCDA	East	Bones and Joints	Malignant	4.4 Other specified and unspecified bone tumors	Unclassified	VIII(e) Unspecified malignant bone tumors	Bone	Bone	C40.3-Short bones of lower limb and associated joints	403	8800	Malignant	Undifferentiated; anaplastic; Grade IV	Left - origin of primary	Positive histology	8800/3: Sarcoma, NOS	8800/3: Sarcoma, NOS	8800-8809: soft tissue tumors and sarcomas, NOS	Not Brain	VIII(e) Unspecified malignant bone tumors	Bones and Joints	Blank(s)	Blank(s)	Unstaged	Blank(s)	Blank(s)	Unknown/unstaged/unspecified/DCO	Blank(s)	Blank(s)	Blank(s)	Blank(s)	Blank(s)	Blank(s)	Blank(s)	Blank(s)	Blank(s)	Blank(s)	Blank(s)	Blank(s)	Blank(s)	Blank(s)	Blank(s)	Blank(s)	Blank(s)	Blank(s)	Blank(s)
137	1981	Yes	Not PRCDA	Northern Plains	Bones and Joints	Malignant	4.4 Other specified and unspecified bone tumors	Unclassified	VIII(e) Unspecified malignant bone tumors	Bone	Bone	C41.3-Rib, sternum, clavicle and associated joints	413	8000	Malignant	Unknown	Not a paired site	Positive histology	8000/3: Neoplasm, malignant	8000/3: Neoplasm, malignant	8000-8009: unspecified neoplasms	Not Brain	VIII(e) Unspecified malignant bone tumors	Bones and Joints	Blank(s)	Blank(s)	Unstaged	Blank(s)	Blank(s)	Blank(s)	Blank(s)	Blank(s)	Blank(s)	Blank(s)	Blank(s)	Blank(s)	Blank(s)	Blank(s)	Blank(s)	Blank(s)	Blank(s)	Blank(s)	Blank(s)	Blank(s)	Blank(s)	Blank(s)	Blank(s)	Blank(s)	Blank(s)
138	1980	Yes	PRCDA	Southwest	Bones and Joints	Malignant	4.4 Other specified and unspecified bone tumors	Unclassified	VIII(e) Unspecified malignant bone tumors	Bone	Bone	C40.0-Long bones: upper limb, scapula, and associated joints	400	8800	Malignant	Unknown	Right - origin of primary	Positive histology	8800/3: Sarcoma, NOS	8800/3: Sarcoma, NOS	8800-8809: soft tissue tumors and sarcomas, NOS	Not Brain	VIII(e) Unspecified malignant bone tumors	Bones and Joints	Blank(s)	Blank(s)	Unstaged	Blank(s)	Blank(s)	Blank(s)	Blank(s)	Blank(s)	Blank(s)	Blank(s)	Blank(s)	Blank(s)	Blank(s)	Blank(s)	Blank(s)	Blank(s)	Blank(s)	Blank(s)	Blank(s)	Blank(s)	Blank(s)	Blank(s)	Blank(s)	Blank(s)	Blank(s)
139	1992	Yes	PRCDA	Southwest	Bones and Joints	Malignant	4.4 Other specified and unspecified bone tumors	Unclassified	VIII(e) Unspecified malignant bone tumors	Bone	Bone	C41.4-Pelvic bones, sacrum, coccyx and associated joints	414	8800	Malignant	Unknown	Not a paired site	Positive histology	8800/3: Sarcoma, NOS	8800/3: Sarcoma, NOS	8800-8809: soft tissue tumors and sarcomas, NOS	Not Brain	VIII(e) Unspecified malignant bone tumors	Bones and Joints	Blank(s)	Blank(s)	Distant	Blank(s)	Blank(s)	Blank(s)	Blank(s)	Blank(s)	Blank(s)	Blank(s)	Blank(s)	Blank(s)	Blank(s)	Blank(s)	Blank(s)	Blank(s)	Blank(s)	Blank(s)	Blank(s)	Blank(s)	Blank(s)	Blank(s)	Blank(s)	Blank(s)	Blank(s)
140	2012	Yes	Not PRCDA	Pacific Coast	Bones and Joints	Malignant	4.4 Other specified and unspecified bone tumors	Unclassified	VIII(e) Unspecified malignant bone tumors	Bone	Bone	C41.1-Mandible	411	8000	Malignant	Unknown	Not a paired site	Positive histology	8000/3: Neoplasm, malignant	8000/3: Neoplasm, malignant	8000-8009: unspecified neoplasms	Not Brain	VIII(e) Unspecified malignant bone tumors	Bones and Joints	Blank(s)	Localized only	Localized	L	Blank(s)	Blank(s)	NA	NA	NA	NA	Blank(s)	Blank(s)	Blank(s)	Blank(s)	Blank(s)	Blank(s)	Blank(s)	NA	Blank(s)	NA	NA	NA	Blank(s)	Blank(s)	Blank(s)
141	2002	Yes	Not PRCDA	Pacific Coast	Bones and Joints	Malignant	5.3.1.1 Specified (excluding Kaposi sarcoma)	Unclassified	VIII(e) Unspecified malignant bone tumors	Bone	Bone	C41.4-Pelvic bones, sacrum, coccyx and associated joints	414	8804	Malignant	Unknown	Left - origin of primary	Positive histology	8804/3: Epithelioid sarcoma	8804/3: Epithelioid sarcoma	8800-8809: soft tissue tumors and sarcomas, NOS	Not Brain	VIII(e) Unspecified malignant bone tumors	Bones and Joints	Blank(s)	Blank(s)	Localized	Blank(s)	Localized only	Blank(s)	Blank(s)	Blank(s)	Blank(s)	Blank(s)	Blank(s)	Blank(s)	Blank(s)	Blank(s)	Blank(s)	Blank(s)	Blank(s)	Blank(s)	Blank(s)	Blank(s)	Blank(s)	Blank(s)	Blank(s)	Blank(s)	Blank(s)
142	2015	Yes	Not PRCDA	East	Bones and Joints	Malignant	4.4 Other specified and unspecified bone tumors	Unclassified	VIII(e) Unspecified malignant bone tumors	Bone	Bone	C40.2-Long bones of lower limb and associated joints	402	8801	Malignant	Moderately differentiated; Grade II	Right - origin of primary	Positive histology	8801/3: Spindle cell sarcoma	8801/3: Spindle cell sarcoma	8800-8809: soft tissue tumors and sarcomas, NOS	Not Brain	VIII(e) Unspecified malignant bone tumors	Bones and Joints	Blank(s)	Regional by direct extension only	Regional	RE	Blank(s)	Blank(s)	IA	T1	N0	M0	Blank(s)	Blank(s)	Blank(s)	Blank(s)	Blank(s)	Blank(s)	Blank(s)	IA	Blank(s)	T1	N0	M0	Blank(s)	Blank(s)	Blank(s)
143	1996	Yes	Not PRCDA	Southwest	Bones and Joints	Malignant	4.4 Other specified and unspecified bone tumors	Unclassified	VIII(e) Unspecified malignant bone tumors	Bone	Bone	C41.1-Mandible	411	8000	Malignant	Unknown	Not a paired site	Positive histology	8000/3: Neoplasm, malignant	8000/3: Neoplasm, malignant	8000-8009: unspecified neoplasms	Not Brain	VIII(e) Unspecified malignant bone tumors	Bones and Joints	Blank(s)	Blank(s)	Unstaged	Blank(s)	Blank(s)	Unknown/unstaged/unspecified/DCO	Blank(s)	Blank(s)	Blank(s)	Blank(s)	Blank(s)	Blank(s)	Blank(s)	Blank(s)	Blank(s)	Blank(s)	Blank(s)	Blank(s)	Blank(s)	Blank(s)	Blank(s)	Blank(s)	Blank(s)	Blank(s)	Blank(s)
144	2001	Yes	PRCDA	Pacific Coast	Bones and Joints	Malignant	4.4 Other specified and unspecified bone tumors	Unclassified	VIII(e) Unspecified malignant bone tumors	Bone	Bone	C40.3-Short bones of lower limb and associated joints	403	8801	Malignant	Well differentiated; Grade I	Left - origin of primary	Positive histology	8801/3: Spindle cell sarcoma	8801/3: Spindle cell sarcoma	8800-8809: soft tissue tumors and sarcomas, NOS	Not Brain	VIII(e) Unspecified malignant bone tumors	Bones and Joints	Blank(s)	Blank(s)	Localized	Blank(s)	Localized only	Blank(s)	Blank(s)	Blank(s)	Blank(s)	Blank(s)	Blank(s)	Blank(s)	Blank(s)	Blank(s)	Blank(s)	Blank(s)	Blank(s)	Blank(s)	Blank(s)	Blank(s)	Blank(s)	Blank(s)	Blank(s)	Blank(s)	Blank(s)
145	2012	Yes	PRCDA	Pacific Coast	Bones and Joints	Malignant	4.4 Other specified and unspecified bone tumors	Unclassified	VIII(e) Unspecified malignant bone tumors	Bone	Bone	C40.2-Long bones of lower limb and associated joints	402	8800	Malignant	Undifferentiated; anaplastic; Grade IV	Left - origin of primary	Positive histology	8800/3: Sarcoma, NOS	8800/3: Sarcoma, NOS	8800-8809: soft tissue tumors and sarcomas, NOS	Not Brain	VIII(e) Unspecified malignant bone tumors	Bones and Joints	Blank(s)	Localized only	Localized	L	Blank(s)	Blank(s)	UNK Stage	TX	N0	M0	Blank(s)	Blank(s)	Blank(s)	Blank(s)	Blank(s)	Blank(s)	Blank(s)	UNK Stage	Blank(s)	TX	N0	M0	Blank(s)	Blank(s)	Blank(s)
146	2010	Yes	Not PRCDA	East	Bones and Joints	Malignant	4.4 Other specified and unspecified bone tumors	Unclassified	VIII(e) Unspecified malignant bone tumors	Bone	Bone	C41.2-Vertebral column	412	8800	Malignant	Unknown	Not a paired site	Positive histology	8800/3: Sarcoma, NOS	8800/3: Sarcoma, NOS	8800-8809: soft tissue tumors and sarcomas, NOS	Not Brain	VIII(e) Unspecified malignant bone tumors	Bones and Joints	Blank(s)	Unknown/unstaged/unspecified/DCO	Unstaged	U	Blank(s)	Blank(s)	UNK Stage	TX	NX	M0	Blank(s)	Blank(s)	Blank(s)	Blank(s)	Blank(s)	Blank(s)	Blank(s)	UNK Stage	Blank(s)	TX	NX	MX	Blank(s)	Blank(s)	Blank(s)
147	2010	Yes	Not PRCDA	East	Bones and Joints	Malignant	4.4 Other specified and unspecified bone tumors	Unclassified	VIII(e) Unspecified malignant bone tumors	Bone	Bone	C40.2-Long bones of lower limb and associated joints	402	8801	Malignant	Well differentiated; Grade I	Left - origin of primary	Positive histology	8801/3: Spindle cell sarcoma	8801/3: Spindle cell sarcoma	8800-8809: soft tissue tumors and sarcomas, NOS	Not Brain	VIII(e) Unspecified malignant bone tumors	Bones and Joints	Blank(s)	Localized only	Localized	L	Blank(s)	Blank(s)	IA	T1	N0	M0	Blank(s)	Blank(s)	Blank(s)	Blank(s)	Blank(s)	Blank(s)	Blank(s)	IA	Blank(s)	T1	N0	M0	Blank(s)	Blank(s)	Blank(s)
148	2006	Yes	Not PRCDA	East	Bones and Joints	Malignant	4.4 Other specified and unspecified bone tumors	Unclassified	VIII(e) Unspecified malignant bone tumors	Bone	Bone	C41.0-Bones of skull and face and associated joints	410	8800	Malignant	Poorly differentiated; Grade III	Not a paired site	Positive histology	8800/3: Sarcoma, NOS	8800/3: Sarcoma, NOS	8800-8809: soft tissue tumors and sarcomas, NOS	Not Brain	VIII(e) Unspecified malignant bone tumors	Bones and Joints	Blank(s)	Distant site(s)/node(s) involved	Regional	D	Blank(s)	Blank(s)	Blank(s)	Blank(s)	Blank(s)	Blank(s)	Blank(s)	Blank(s)	Blank(s)	Blank(s)	Blank(s)	Blank(s)	Blank(s)	IIA	Blank(s)	T1	N0	M0	Blank(s)	Blank(s)	Blank(s)
149	2011	Yes	Not PRCDA	East	Bones and Joints	Malignant	4.4 Other specified and unspecified bone tumors	Unclassified	VIII(e) Unspecified malignant bone tumors	Bone	Bone	C40.2-Long bones of lower limb and associated joints	402	8800	Malignant	Undifferentiated; anaplastic; Grade IV	Right - origin of primary	Positive histology	8800/3: Sarcoma, NOS	8800/3: Sarcoma, NOS	8800-8809: soft tissue tumors and sarcomas, NOS	Not Brain	VIII(e) Unspecified malignant bone tumors	Bones and Joints	Blank(s)	Distant site(s)/node(s) involved	Distant	D	Blank(s)	Blank(s)	IVNOS	TX	NX	M1NOS	Blank(s)	Blank(s)	Blank(s)	Blank(s)	Blank(s)	Blank(s)	Blank(s)	IVNOS	Blank(s)	TX	NX	M1NOS	Blank(s)	Blank(s)	Blank(s)
150	1992	Yes	Not PRCDA	Pacific Coast	Bones and Joints	Malignant	4.4 Other specified and unspecified bone tumors	Unclassified	VIII(e) Unspecified malignant bone tumors	Bone	Bone	C40.0-Long bones: upper limb, scapula, and associated joints	400	8803	Malignant	Unknown	Right - origin of primary	Positive histology	8803/3: Small cell sarcoma	8803/3: Small cell sarcoma	8800-8809: soft tissue tumors and sarcomas, NOS	Not Brain	VIII(e) Unspecified malignant bone tumors	Bones and Joints	Blank(s)	Blank(s)	Distant	Blank(s)	Blank(s)	Blank(s)	Blank(s)	Blank(s)	Blank(s)	Blank(s)	Blank(s)	Blank(s)	Blank(s)	Blank(s)	Blank(s)	Blank(s)	Blank(s)	Blank(s)	Blank(s)	Blank(s)	Blank(s)	Blank(s)	Blank(s)	Blank(s)	Blank(s)
151	1994	Yes	PRCDA	East	Bones and Joints	Malignant	4.4 Other specified and unspecified bone tumors	Unclassified	VIII(e) Unspecified malignant bone tumors	Bone	Bone	C41.3-Rib, sternum, clavicle and associated joints	413	8801	Malignant	Undifferentiated; anaplastic; Grade IV	Right - origin of primary	Positive histology	8801/3: Spindle cell sarcoma	8801/3: Spindle cell sarcoma	8800-8809: soft tissue tumors and sarcomas, NOS	Not Brain	VIII(e) Unspecified malignant bone tumors	Bones and Joints	Blank(s)	Blank(s)	Regional	Blank(s)	Blank(s)	Blank(s)	Blank(s)	Blank(s)	Blank(s)	Blank(s)	Blank(s)	Blank(s)	Blank(s)	Blank(s)	Blank(s)	Blank(s)	Blank(s)	Blank(s)	Blank(s)	Blank(s)	Blank(s)	Blank(s)	Blank(s)	Blank(s)	Blank(s)
152	1996	Yes	PRCDA	East	Bones and Joints	Malignant	4.4 Other specified and unspecified bone tumors	Unclassified	VIII(e) Unspecified malignant bone tumors	Bone	Bone	C40.0-Long bones: upper limb, scapula, and associated joints	400	8801	Malignant	Unknown	Right - origin of primary	Positive histology	8801/3: Spindle cell sarcoma	8801/3: Spindle cell sarcoma	8800-8809: soft tissue tumors and sarcomas, NOS	Not Brain	VIII(e) Unspecified malignant bone tumors	Bones and Joints	Blank(s)	Blank(s)	Distant	Blank(s)	Blank(s)	Distant site(s)/node(s) involved	Blank(s)	Blank(s)	Blank(s)	Blank(s)	Blank(s)	Blank(s)	Blank(s)	Blank(s)	Blank(s)	Blank(s)	Blank(s)	Blank(s)	Blank(s)	Blank(s)	Blank(s)	Blank(s)	Blank(s)	Blank(s)	Blank(s)
153	1987	Yes	Not PRCDA	Pacific Coast	Bones and Joints	Malignant	4.4 Other specified and unspecified bone tumors	Unclassified	VIII(e) Unspecified malignant bone tumors	Bone	Bone	C40.2-Long bones of lower limb and associated joints	402	8800	Malignant	Poorly differentiated; Grade III	Right - origin of primary	Positive histology	8800/3: Sarcoma, NOS	8800/3: Sarcoma, NOS	8800-8809: soft tissue tumors and sarcomas, NOS	Not Brain	VIII(e) Unspecified malignant bone tumors	Bones and Joints	Blank(s)	Blank(s)	Distant	Blank(s)	Blank(s)	Blank(s)	Blank(s)	Blank(s)	Blank(s)	Blank(s)	Blank(s)	Blank(s)	Blank(s)	Blank(s)	Blank(s)	Blank(s)	Blank(s)	Blank(s)	Blank(s)	Blank(s)	Blank(s)	Blank(s)	Blank(s)	Blank(s)	Blank(s)
154	2013	Yes	PRCDA	Pacific Coast	Bones and Joints	Malignant	4.4 Other specified and unspecified bone tumors	Unclassified	VIII(e) Unspecified malignant bone tumors	Bone	Bone	C41.1-Mandible	411	8801	Malignant	Undifferentiated; anaplastic; Grade IV	Not a paired site	Positive histology	8801/3: Spindle cell sarcoma	8801/3: Spindle cell sarcoma	8800-8809: soft tissue tumors and sarcomas, NOS	Not Brain	VIII(e) Unspecified malignant bone tumors	Bones and Joints	Blank(s)	Regional by direct extension only	Regional	RE	Blank(s)	Blank(s)	IIA	T1	N0	M0	Blank(s)	Blank(s)	Blank(s)	Blank(s)	Blank(s)	Blank(s)	Blank(s)	IIA	Blank(s)	T1	N0	M0	Blank(s)	Blank(s)	Blank(s)
155	2010	Yes	Not PRCDA	Southwest	Bones and Joints	Malignant	4.4 Other specified and unspecified bone tumors	Unclassified	VIII(e) Unspecified malignant bone tumors	Bone	Bone	C40.2-Long bones of lower limb and associated joints	402	8003	Malignant	Unknown	Left - origin of primary	Positive histology	8003/3: Malignant tumor, giant cell type	8003/3: Malignant tumor, giant cell type	8000-8009: unspecified neoplasms	Not Brain	VIII(e) Unspecified malignant bone tumors	Bones and Joints	Blank(s)	Localized only	Localized	L	Blank(s)	Blank(s)	NA	NA	NA	NA	Blank(s)	Blank(s)	Blank(s)	Blank(s)	Blank(s)	Blank(s)	Blank(s)	NA	Blank(s)	NA	NA	NA	Blank(s)	Blank(s)	Blank(s)
156	1997	Yes	Not PRCDA	Pacific Coast	Bones and Joints	Malignant	4.4 Other specified and unspecified bone tumors	Unclassified	VIII(e) Unspecified malignant bone tumors	Bone	Bone	C41.0-Bones of skull and face and associated joints	410	8000	Malignant	Unknown	Right - origin of primary	Positive histology	8000/3: Neoplasm, malignant	8000/3: Neoplasm, malignant	8000-8009: unspecified neoplasms	Not Brain	VIII(e) Unspecified malignant bone tumors	Bones and Joints	Blank(s)	Blank(s)	Unstaged	Blank(s)	Blank(s)	Unknown/unstaged/unspecified/DCO	Blank(s)	Blank(s)	Blank(s)	Blank(s)	Blank(s)	Blank(s)	Blank(s)	Blank(s)	Blank(s)	Blank(s)	Blank(s)	Blank(s)	Blank(s)	Blank(s)	Blank(s)	Blank(s)	Blank(s)	Blank(s)	Blank(s)
157	1993	Yes	Not PRCDA	Pacific Coast	Bones and Joints	Malignant	4.4 Other specified and unspecified bone tumors	Unclassified	VIII(e) Unspecified malignant bone tumors	Bone	Bone	C41.4-Pelvic bones, sacrum, coccyx and associated joints	414	8800	Malignant	Unknown	Not a paired site	Positive histology	8800/3: Sarcoma, NOS	8800/3: Sarcoma, NOS	8800-8809: soft tissue tumors and sarcomas, NOS	Not Brain	VIII(e) Unspecified malignant bone tumors	Bones and Joints	Blank(s)	Blank(s)	Distant	Blank(s)	Blank(s)	Blank(s)	Blank(s)	Blank(s)	Blank(s)	Blank(s)	Blank(s)	Blank(s)	Blank(s)	Blank(s)	Blank(s)	Blank(s)	Blank(s)	Blank(s)	Blank(s)	Blank(s)	Blank(s)	Blank(s)	Blank(s)	Blank(s)	Blank(s)
158	2016	Yes	PRCDA	Pacific Coast	Bones and Joints	Malignant	5.3.1.1 Specified (excluding Kaposi sarcoma)	Unclassified	VIII(e) Unspecified malignant bone tumors	Bone	Bone	C41.2-Vertebral column	412	8804	Malignant	Moderately differentiated; Grade II	Right - origin of primary	Positive histology	8804/3: Epithelioid sarcoma	8804/3: Epithelioid sarcoma	8800-8809: soft tissue tumors and sarcomas, NOS	Not Brain	VIII(e) Unspecified malignant bone tumors	Bones and Joints	Blank(s)	Regional lymph nodes involved only	Blank(s)	Blank(s)	Blank(s)	Blank(s)	Blank(s)	Blank(s)	Blank(s)	Blank(s)	4B	c1	c1	c0	Clinical	Clinical	Clinical	Blank(s)	Blank(s)	Blank(s)	Blank(s)	Blank(s)	Blank(s)	Blank(s)	Blank(s)
159	2013	Yes	Not PRCDA	East	Bones and Joints	Malignant	4.4 Other specified and unspecified bone tumors	Unclassified	VIII(e) Unspecified malignant bone tumors	Bone	Bone	C40.2-Long bones of lower limb and associated joints	402	8000	Malignant	Unknown	Right - origin of primary	Positive histology	8000/3: Neoplasm, malignant	8000/3: Neoplasm, malignant	8000-8009: unspecified neoplasms	Not Brain	VIII(e) Unspecified malignant bone tumors	Bones and Joints	Blank(s)	Unknown/unstaged/unspecified/DCO	Unstaged	U	Blank(s)	Blank(s)	NA	NA	NA	NA	Blank(s)	Blank(s)	Blank(s)	Blank(s)	Blank(s)	Blank(s)	Blank(s)	NA	Blank(s)	NA	NA	NA	Blank(s)	Blank(s)	Blank(s)
160	2009	Yes	Not PRCDA	Northern Plains	Bones and Joints	Malignant	4.4 Other specified and unspecified bone tumors	Unclassified	VIII(e) Unspecified malignant bone tumors	Bone	Bone	C41.0-Bones of skull and face and associated joints	410	8801	Malignant	Poorly differentiated; Grade III	Not a paired site	Positive histology	8801/3: Spindle cell sarcoma	8801/3: Spindle cell sarcoma	8800-8809: soft tissue tumors and sarcomas, NOS	Not Brain	VIII(e) Unspecified malignant bone tumors	Bones and Joints	Blank(s)	Distant site(s)/node(s) involved	Distant	D	Blank(s)	Blank(s)	Blank(s)	Blank(s)	Blank(s)	Blank(s)	Blank(s)	Blank(s)	Blank(s)	Blank(s)	Blank(s)	Blank(s)	Blank(s)	UNK Stage	Blank(s)	TX	NX	MX	Blank(s)	Blank(s)	Blank(s)
161	2005	Yes	Not PRCDA	Southwest	Bones and Joints	Malignant	4.4 Other specified and unspecified bone tumors	Unclassified	VIII(e) Unspecified malignant bone tumors	Bone	Bone	C40.2-Long bones of lower limb and associated joints	402	8800	Malignant	Unknown	Right - origin of primary	Positive histology	8800/3: Sarcoma, NOS	8800/3: Sarcoma, NOS	8800-8809: soft tissue tumors and sarcomas, NOS	Not Brain	VIII(e) Unspecified malignant bone tumors	Bones and Joints	Blank(s)	Regional by direct extension only	Regional	RE	Blank(s)	Blank(s)	Blank(s)	Blank(s)	Blank(s)	Blank(s)	Blank(s)	Blank(s)	Blank(s)	Blank(s)	Blank(s)	Blank(s)	Blank(s)	UNK Stage	Blank(s)	T2	N0	M0	Blank(s)	Blank(s)	Blank(s)
162	2009	Yes	PRCDA	Southwest	Bones and Joints	Malignant	4.4 Other specified and unspecified bone tumors	Unclassified	VIII(e) Unspecified malignant bone tumors	Bone	Bone	C41.1-Mandible	411	8805	Malignant	Undifferentiated; anaplastic; Grade IV	Right - origin of primary	Positive histology	8805/3: Undifferentiated sarcoma	8805/3: Undifferentiated sarcoma	8800-8809: soft tissue tumors and sarcomas, NOS	Not Brain	VIII(e) Unspecified malignant bone tumors	Bones and Joints	Blank(s)	Localized only	Localized	L	Blank(s)	Blank(s)	Blank(s)	Blank(s)	Blank(s)	Blank(s)	Blank(s)	Blank(s)	Blank(s)	Blank(s)	Blank(s)	Blank(s)	Blank(s)	UNK Stage	Blank(s)	TX	N0	M0	Blank(s)	Blank(s)	Blank(s)
163	2013	Yes	PRCDA	Southwest	Bones and Joints	Malignant	4.4 Other specified and unspecified bone tumors	Unclassified	VIII(e) Unspecified malignant bone tumors	Bone	Bone	C40.1-Short bones of upper limb and associated joints	401	8800	Malignant	Unknown	Left - origin of primary	Positive histology	8800/3: Sarcoma, NOS	8800/3: Sarcoma, NOS	8800-8809: soft tissue tumors and sarcomas, NOS	Not Brain	VIII(e) Unspecified malignant bone tumors	Bones and Joints	Blank(s)	Localized only	Localized	L	Blank(s)	Blank(s)	UNK Stage	TX	N0	M0	Blank(s)	Blank(s)	Blank(s)	Blank(s)	Blank(s)	Blank(s)	Blank(s)	UNK Stage	Blank(s)	TX	N0	M0	Blank(s)	Blank(s)	Blank(s)
164	2012	Yes	Not PRCDA	East	Bones and Joints	Malignant	4.4 Other specified and unspecified bone tumors	Unclassified	VIII(e) Unspecified malignant bone tumors	Bone	Bone	C41.0-Bones of skull and face and associated joints	410	8800	Malignant	Undifferentiated; anaplastic; Grade IV	Right - origin of primary	Positive histology	8800/3: Sarcoma, NOS	8800/3: Sarcoma, NOS	8800-8809: soft tissue tumors and sarcomas, NOS	Not Brain	VIII(e) Unspecified malignant bone tumors	Bones and Joints	Blank(s)	Localized only	Localized	L	Blank(s)	Blank(s)	IIA	T1	N0	M0	Blank(s)	Blank(s)	Blank(s)	Blank(s)	Blank(s)	Blank(s)	Blank(s)	IIA	Blank(s)	T1	N0	M0	Blank(s)	Blank(s)	Blank(s)
165	2006	Yes	PRCDA	Pacific Coast	Bones and Joints	Malignant	4.4 Other specified and unspecified bone tumors	Unclassified	VIII(e) Unspecified malignant bone tumors	Bone	Bone	C41.1-Mandible	411	8800	Malignant	Undifferentiated; anaplastic; Grade IV	Not a paired site	Positive histology	8800/3: Sarcoma, NOS	8800/3: Sarcoma, NOS	8800-8809: soft tissue tumors and sarcomas, NOS	Not Brain	VIII(e) Unspecified malignant bone tumors	Bones and Joints	Blank(s)	Unknown/unstaged/unspecified/DCO	Unstaged	U	Blank(s)	Blank(s)	Blank(s)	Blank(s)	Blank(s)	Blank(s)	Blank(s)	Blank(s)	Blank(s)	Blank(s)	Blank(s)	Blank(s)	Blank(s)	UNK Stage	Blank(s)	TX	N0	M0	Blank(s)	Blank(s)	Blank(s)
166	2015	Yes	PRCDA	Pacific Coast	Bones and Joints	Malignant	4.4 Other specified and unspecified bone tumors	Unclassified	VIII(e) Unspecified malignant bone tumors	Bone	Bone	C40.3-Short bones of lower limb and associated joints	403	8805	Malignant	Undifferentiated; anaplastic; Grade IV	Right - origin of primary	Positive histology	8805/3: Undifferentiated sarcoma	8805/3: Undifferentiated sarcoma	8800-8809: soft tissue tumors and sarcomas, NOS	Not Brain	VIII(e) Unspecified malignant bone tumors	Bones and Joints	Blank(s)	Localized only	Localized	L	Blank(s)	Blank(s)	IIB	T2	N0	M0	Blank(s)	Blank(s)	Blank(s)	Blank(s)	Blank(s)	Blank(s)	Blank(s)	IIB	Blank(s)	T2	N0	M0	Blank(s)	Blank(s)	Blank(s)
167	1998	Yes	Not PRCDA	Northern Plains	Bones and Joints	Malignant	4.4 Other specified and unspecified bone tumors	Unclassified	VIII(e) Unspecified malignant bone tumors	Bone	Bone	C41.4-Pelvic bones, sacrum, coccyx and associated joints	414	8801	Malignant	Undifferentiated; anaplastic; Grade IV	Not a paired site	Positive histology	8801/3: Spindle cell sarcoma	8801/3: Spindle cell sarcoma	8800-8809: soft tissue tumors and sarcomas, NOS	Not Brain	VIII(e) Unspecified malignant bone tumors	Bones and Joints	Blank(s)	Blank(s)	Regional	Blank(s)	Blank(s)	Regional by direct extension only	Blank(s)	Blank(s)	Blank(s)	Blank(s)	Blank(s)	Blank(s)	Blank(s)	Blank(s)	Blank(s)	Blank(s)	Blank(s)	Blank(s)	Blank(s)	Blank(s)	Blank(s)	Blank(s)	Blank(s)	Blank(s)	Blank(s)
168	1991	Yes	Not PRCDA	Pacific Coast	Bones and Joints	Malignant	4.4 Other specified and unspecified bone tumors	Unclassified	VIII(e) Unspecified malignant bone tumors	Bone	Bone	C41.0-Bones of skull and face and associated joints	410	8801	Malignant	Unknown	Not a paired site	Positive histology	8801/3: Spindle cell sarcoma	8801/3: Spindle cell sarcoma	8800-8809: soft tissue tumors and sarcomas, NOS	Not Brain	VIII(e) Unspecified malignant bone tumors	Bones and Joints	Blank(s)	Blank(s)	Distant	Blank(s)	Blank(s)	Blank(s)	Blank(s)	Blank(s)	Blank(s)	Blank(s)	Blank(s)	Blank(s)	Blank(s)	Blank(s)	Blank(s)	Blank(s)	Blank(s)	Blank(s)	Blank(s)	Blank(s)	Blank(s)	Blank(s)	Blank(s)	Blank(s)	Blank(s)
169	2012	Yes	Not PRCDA	Pacific Coast	Bones and Joints	Malignant	4.4 Other specified and unspecified bone tumors	Unclassified	VIII(e) Unspecified malignant bone tumors	Bone	Bone	C40.2-Long bones of lower limb and associated joints	402	8805	Malignant	Undifferentiated; anaplastic; Grade IV	Left - origin of primary	Positive histology	8805/3: Undifferentiated sarcoma	8805/3: Undifferentiated sarcoma	8800-8809: soft tissue tumors and sarcomas, NOS	Not Brain	VIII(e) Unspecified malignant bone tumors	Bones and Joints	Blank(s)	Regional by direct extension only	Regional	RE	Blank(s)	Blank(s)	IIA	T1	N0	M0	Blank(s)	Blank(s)	Blank(s)	Blank(s)	Blank(s)	Blank(s)	Blank(s)	IIA	Blank(s)	T1	N0	M0	Blank(s)	Blank(s)	Blank(s)
170	2006	Yes	Not PRCDA	Pacific Coast	Bones and Joints	Malignant	4.4 Other specified and unspecified bone tumors	Unclassified	VIII(e) Unspecified malignant bone tumors	Bone	Bone	C41.0-Bones of skull and face and associated joints	410	8800	Malignant	Moderately differentiated; Grade II	Not a paired site	Positive histology	8800/3: Sarcoma, NOS	8800/3: Sarcoma, NOS	8800-8809: soft tissue tumors and sarcomas, NOS	Not Brain	VIII(e) Unspecified malignant bone tumors	Bones and Joints	Blank(s)	Regional by direct extension only	Regional	RE	Blank(s)	Blank(s)	Blank(s)	Blank(s)	Blank(s)	Blank(s)	Blank(s)	Blank(s)	Blank(s)	Blank(s)	Blank(s)	Blank(s)	Blank(s)	IA	Blank(s)	T1	N0	M0	Blank(s)	Blank(s)	Blank(s)
171	2000	Yes	Not PRCDA	East	Bones and Joints	Malignant	5.3.1.1 Specified (excluding Kaposi sarcoma)	Unclassified	VIII(e) Unspecified malignant bone tumors	Bone	Bone	C40.2-Long bones of lower limb and associated joints	402	8804	Malignant	Poorly differentiated; Grade III	Left - origin of primary	Positive histology	8804/3: Epithelioid sarcoma	8804/3: Epithelioid sarcoma	8800-8809: soft tissue tumors and sarcomas, NOS	Not Brain	VIII(e) Unspecified malignant bone tumors	Bones and Joints	Blank(s)	Blank(s)	Localized	Blank(s)	Blank(s)	Localized only	Blank(s)	Blank(s)	Blank(s)	Blank(s)	Blank(s)	Blank(s)	Blank(s)	Blank(s)	Blank(s)	Blank(s)	Blank(s)	Blank(s)	Blank(s)	Blank(s)	Blank(s)	Blank(s)	Blank(s)	Blank(s)	Blank(s)
172	2000	Yes	Not PRCDA	East	Bones and Joints	Malignant	4.4 Other specified and unspecified bone tumors	Unclassified	VIII(e) Unspecified malignant bone tumors	Bone	Bone	C40.2-Long bones of lower limb and associated joints	402	8002	Malignant	Undifferentiated; anaplastic; Grade IV	Left - origin of primary	Positive histology	8002/3: Malignant tumor, small cell type	8002/3: Malignant tumor, small cell type	8000-8009: unspecified neoplasms	Not Brain	VIII(e) Unspecified malignant bone tumors	Bones and Joints	Blank(s)	Blank(s)	Unstaged	Blank(s)	Blank(s)	Unknown/unstaged/unspecified/DCO	Blank(s)	Blank(s)	Blank(s)	Blank(s)	Blank(s)	Blank(s)	Blank(s)	Blank(s)	Blank(s)	Blank(s)	Blank(s)	Blank(s)	Blank(s)	Blank(s)	Blank(s)	Blank(s)	Blank(s)	Blank(s)	Blank(s)
173	2010	Yes	Not PRCDA	East	Bones and Joints	Malignant	4.4 Other specified and unspecified bone tumors	Unclassified	VIII(e) Unspecified malignant bone tumors	Bone	Bone	C41.2-Vertebral column	412	8000	Malignant	Unknown	Not a paired site	Positive histology	8000/3: Neoplasm, malignant	8000/3: Neoplasm, malignant	8000-8009: unspecified neoplasms	Not Brain	VIII(e) Unspecified malignant bone tumors	Bones and Joints	Blank(s)	Unknown/unstaged/unspecified/DCO	Unstaged	U	Blank(s)	Blank(s)	NA	NA	NA	NA	Blank(s)	Blank(s)	Blank(s)	Blank(s)	Blank(s)	Blank(s)	Blank(s)	NA	Blank(s)	NA	NA	NA	Blank(s)	Blank(s)	Blank(s)
174	1991	Yes	Not PRCDA	Pacific Coast	Bones and Joints	Malignant	4.4 Other specified and unspecified bone tumors	Unclassified	VIII(e) Unspecified malignant bone tumors	Bone	Bone	C41.4-Pelvic bones, sacrum, coccyx and associated joints	414	8800	Malignant	Unknown	Not a paired site	Positive histology	8800/3: Sarcoma, NOS	8800/3: Sarcoma, NOS	8800-8809: soft tissue tumors and sarcomas, NOS	Not Brain	VIII(e) Unspecified malignant bone tumors	Bones and Joints	Blank(s)	Blank(s)	Unstaged	Blank(s)	Blank(s)	Blank(s)	Blank(s)	Blank(s)	Blank(s)	Blank(s)	Blank(s)	Blank(s)	Blank(s)	Blank(s)	Blank(s)	Blank(s)	Blank(s)	Blank(s)	Blank(s)	Blank(s)	Blank(s)	Blank(s)	Blank(s)	Blank(s)	Blank(s)
175	2005	Yes	PRCDA	Pacific Coast	Bones and Joints	Malignant	5.3.1.1 Specified (excluding Kaposi sarcoma)	Unclassified	VIII(e) Unspecified malignant bone tumors	Bone	Bone	C40.3-Short bones of lower limb and associated joints	403	8804	Malignant	Undifferentiated; anaplastic; Grade IV	Right - origin of primary	Positive histology	8804/3: Epithelioid sarcoma	8804/3: Epithelioid sarcoma	8800-8809: soft tissue tumors and sarcomas, NOS	Not Brain	VIII(e) Unspecified malignant bone tumors	Bones and Joints	Blank(s)	Distant site(s)/node(s) involved	Distant	D	Blank(s)	Blank(s)	Blank(s)	Blank(s)	Blank(s)	Blank(s)	Blank(s)	Blank(s)	Blank(s)	Blank(s)	Blank(s)	Blank(s)	Blank(s)	IVA	Blank(s)	T1	N0	M1a	Blank(s)	Blank(s)	Blank(s)
176	2011	Yes	Not PRCDA	Pacific Coast	Bones and Joints	Malignant	4.4 Other specified and unspecified bone tumors	Unclassified	VIII(e) Unspecified malignant bone tumors	Bone	Bone	C40.1-Short bones of upper limb and associated joints	401	8800	Malignant	Undifferentiated; anaplastic; Grade IV	Right - origin of primary	Positive histology	8800/3: Sarcoma, NOS	8800/3: Sarcoma, NOS	8800-8809: soft tissue tumors and sarcomas, NOS	Not Brain	VIII(e) Unspecified malignant bone tumors	Bones and Joints	Blank(s)	Localized only	Localized	L	Blank(s)	Blank(s)	IIA	T1	N0	M0	Blank(s)	Blank(s)	Blank(s)	Blank(s)	Blank(s)	Blank(s)	Blank(s)	IIA	Blank(s)	T1	N0	M0	Blank(s)	Blank(s)	Blank(s)
177	2003	Yes	Not PRCDA	Pacific Coast	Bones and Joints	Malignant	4.4 Other specified and unspecified bone tumors	Unclassified	VIII(e) Unspecified malignant bone tumors	Bone	Bone	C41.4-Pelvic bones, sacrum, coccyx and associated joints	414	8801	Malignant	Poorly differentiated; Grade III	Right - origin of primary	Positive histology	8801/3: Spindle cell sarcoma	8801/3: Spindle cell sarcoma	8800-8809: soft tissue tumors and sarcomas, NOS	Not Brain	VIII(e) Unspecified malignant bone tumors	Bones and Joints	Blank(s)	Blank(s)	Distant	Blank(s)	Distant site(s)/node(s) involved	Blank(s)	Blank(s)	Blank(s)	Blank(s)	Blank(s)	Blank(s)	Blank(s)	Blank(s)	Blank(s)	Blank(s)	Blank(s)	Blank(s)	Blank(s)	Blank(s)	Blank(s)	Blank(s)	Blank(s)	Blank(s)	Blank(s)	Blank(s)
178	2006	Yes	Not PRCDA	Pacific Coast	Bones and Joints	Malignant	4.4 Other specified and unspecified bone tumors	Unclassified	VIII(e) Unspecified malignant bone tumors	Bone	Bone	C40.0-Long bones: upper limb, scapula, and associated joints	400	8801	Malignant	Unknown	Left - origin of primary	Positive histology	8801/3: Spindle cell sarcoma	8801/3: Spindle cell sarcoma	8800-8809: soft tissue tumors and sarcomas, NOS	Not Brain	VIII(e) Unspecified malignant bone tumors	Bones and Joints	Blank(s)	Localized only	Localized	L	Blank(s)	Blank(s)	Blank(s)	Blank(s)	Blank(s)	Blank(s)	Blank(s)	Blank(s)	Blank(s)	Blank(s)	Blank(s)	Blank(s)	Blank(s)	UNK Stage	Blank(s)	TX	N0	M0	Blank(s)	Blank(s)	Blank(s)
179	2005	Yes	Not PRCDA	Pacific Coast	Bones and Joints	Malignant	4.4 Other specified and unspecified bone tumors	Unclassified	VIII(e) Unspecified malignant bone tumors	Bone	Bone	C40.2-Long bones of lower limb and associated joints	402	8803	Malignant	Undifferentiated; anaplastic; Grade IV	Right - origin of primary	Positive histology	8803/3: Small cell sarcoma	8803/3: Small cell sarcoma	8800-8809: soft tissue tumors and sarcomas, NOS	Not Brain	VIII(e) Unspecified malignant bone tumors	Bones and Joints	Blank(s)	Distant site(s)/node(s) involved	Distant	D	Blank(s)	Blank(s)	Blank(s)	Blank(s)	Blank(s)	Blank(s)	Blank(s)	Blank(s)	Blank(s)	Blank(s)	Blank(s)	Blank(s)	Blank(s)	IVB	Blank(s)	T2	N0	M1b	Blank(s)	Blank(s)	Blank(s)
180	2006	Yes	Not PRCDA	East	Bones and Joints	Malignant	4.4 Other specified and unspecified bone tumors	Unclassified	VIII(e) Unspecified malignant bone tumors	Bone	Bone	C41.4-Pelvic bones, sacrum, coccyx and associated joints	414	8801	Malignant	Undifferentiated; anaplastic; Grade IV	Right - origin of primary	Positive histology	8801/3: Spindle cell sarcoma	8801/3: Spindle cell sarcoma	8800-8809: soft tissue tumors and sarcomas, NOS	Not Brain	VIII(e) Unspecified malignant bone tumors	Bones and Joints	Blank(s)	Regional by direct extension only	Regional	RE	Blank(s)	Blank(s)	Blank(s)	Blank(s)	Blank(s)	Blank(s)	Blank(s)	Blank(s)	Blank(s)	Blank(s)	Blank(s)	Blank(s)	Blank(s)	IIA	Blank(s)	T1	N0	M0	Blank(s)	Blank(s)	Blank(s)
181	2009	Yes	Not PRCDA	Northern Plains	Bones and Joints	Malignant	4.4 Other specified and unspecified bone tumors	Unclassified	VIII(e) Unspecified malignant bone tumors	Bone	Bone	C40.0-Long bones: upper limb, scapula, and associated joints	400	8800	Malignant	Moderately differentiated; Grade II	Left - origin of primary	Positive histology	8800/3: Sarcoma, NOS	8800/3: Sarcoma, NOS	8800-8809: soft tissue tumors and sarcomas, NOS	Not Brain	VIII(e) Unspecified malignant bone tumors	Bones and Joints	Blank(s)	Regional by direct extension only	Regional	RE	Blank(s)	Blank(s)	Blank(s)	Blank(s)	Blank(s)	Blank(s)	Blank(s)	Blank(s)	Blank(s)	Blank(s)	Blank(s)	Blank(s)	Blank(s)	IA	Blank(s)	T1	N0	M0	Blank(s)	Blank(s)	Blank(s)
182	1992	Yes	PRCDA	Southwest	Bones and Joints	Malignant	4.4 Other specified and unspecified bone tumors	Unclassified	VIII(e) Unspecified malignant bone tumors	Bone	Bone	C41.4-Pelvic bones, sacrum, coccyx and associated joints	414	8000	Malignant	Poorly differentiated; Grade III	Not a paired site	Positive histology	8000/3: Neoplasm, malignant	8000/3: Neoplasm, malignant	8000-8009: unspecified neoplasms	Not Brain	VIII(e) Unspecified malignant bone tumors	Bones and Joints	Blank(s)	Blank(s)	Regional	Blank(s)	Blank(s)	Blank(s)	Blank(s)	Blank(s)	Blank(s)	Blank(s)	Blank(s)	Blank(s)	Blank(s)	Blank(s)	Blank(s)	Blank(s)	Blank(s)	Blank(s)	Blank(s)	Blank(s)	Blank(s)	Blank(s)	Blank(s)	Blank(s)	Blank(s)
183	1998	Yes	Not PRCDA	Southwest	Bones and Joints	Malignant	4.4 Other specified and unspecified bone tumors	Unclassified	VIII(e) Unspecified malignant bone tumors	Bone	Bone	C41.9-Bone, NOS	419	8000	Malignant	Unknown	Not a paired site	Positive histology	8000/3: Neoplasm, malignant	8000/3: Neoplasm, malignant	8000-8009: unspecified neoplasms	Not Brain	VIII(e) Unspecified malignant bone tumors	Bones and Joints	Blank(s)	Blank(s)	Unstaged	Blank(s)	Blank(s)	Unknown/unstaged/unspecified/DCO	Blank(s)	Blank(s)	Blank(s)	Blank(s)	Blank(s)	Blank(s)	Blank(s)	Blank(s)	Blank(s)	Blank(s)	Blank(s)	Blank(s)	Blank(s)	Blank(s)	Blank(s)	Blank(s)	Blank(s)	Blank(s)	Blank(s)
184	2008	Yes	Not PRCDA	Pacific Coast	Bones and Joints	Malignant	4.4 Other specified and unspecified bone tumors	Unclassified	VIII(e) Unspecified malignant bone tumors	Bone	Bone	C40.0-Long bones: upper limb, scapula, and associated joints	400	8805	Malignant	Undifferentiated; anaplastic; Grade IV	Right - origin of primary	Positive histology	8805/3: Undifferentiated sarcoma	8805/3: Undifferentiated sarcoma	8800-8809: soft tissue tumors and sarcomas, NOS	Not Brain	VIII(e) Unspecified malignant bone tumors	Bones and Joints	Blank(s)	Distant site(s)/node(s) involved	Distant	D	Blank(s)	Blank(s)	Blank(s)	Blank(s)	Blank(s)	Blank(s)	Blank(s)	Blank(s)	Blank(s)	Blank(s)	Blank(s)	Blank(s)	Blank(s)	IVB	Blank(s)	TX	NX	M1b	Blank(s)	Blank(s)	Blank(s)
185	2007	Yes	Not PRCDA	Pacific Coast	Bones and Joints	Malignant	4.4 Other specified and unspecified bone tumors	Unclassified	VIII(e) Unspecified malignant bone tumors	Bone	Bone	C40.2-Long bones of lower limb and associated joints	402	8800	Malignant	Undifferentiated; anaplastic; Grade IV	Left - origin of primary	Positive histology	8800/3: Sarcoma, NOS	8800/3: Sarcoma, NOS	8800-8809: soft tissue tumors and sarcomas, NOS	Not Brain	VIII(e) Unspecified malignant bone tumors	Bones and Joints	Blank(s)	Distant site(s)/node(s) involved	Distant	D	Blank(s)	Blank(s)	Blank(s)	Blank(s)	Blank(s)	Blank(s)	Blank(s)	Blank(s)	Blank(s)	Blank(s)	Blank(s)	Blank(s)	Blank(s)	IVB	Blank(s)	T2	N0	M1b	Blank(s)	Blank(s)	Blank(s)
186	2004	Yes	Not PRCDA	East	Bones and Joints	Malignant	4.4 Other specified and unspecified bone tumors	Unclassified	VIII(e) Unspecified malignant bone tumors	Bone	Bone	C41.4-Pelvic bones, sacrum, coccyx and associated joints	414	8800	Malignant	Poorly differentiated; Grade III	Left - origin of primary	Positive histology	8800/3: Sarcoma, NOS	8800/3: Sarcoma, NOS	8800-8809: soft tissue tumors and sarcomas, NOS	Not Brain	VIII(e) Unspecified malignant bone tumors	Bones and Joints	Blank(s)	Distant site(s)/node(s) involved	Distant	D	Blank(s)	Blank(s)	Blank(s)	Blank(s)	Blank(s)	Blank(s)	Blank(s)	Blank(s)	Blank(s)	Blank(s)	Blank(s)	Blank(s)	Blank(s)	IVNOS	Blank(s)	TX	NX	M1NOS	Blank(s)	Blank(s)	Blank(s)
187	2014	Yes	Not PRCDA	East	Bones and Joints	Malignant	4.4 Other specified and unspecified bone tumors	Unclassified	VIII(e) Unspecified malignant bone tumors	Bone	Bone	C40.0-Long bones: upper limb, scapula, and associated joints	400	8800	Malignant	Unknown	Right - origin of primary	Positive histology	8800/3: Sarcoma, NOS	8800/3: Sarcoma, NOS	8800-8809: soft tissue tumors and sarcomas, NOS	Not Brain	VIII(e) Unspecified malignant bone tumors	Bones and Joints	Blank(s)	Regional by direct extension only	Regional	RE	Blank(s)	Blank(s)	IA	T1	N0	M0	Blank(s)	Blank(s)	Blank(s)	Blank(s)	Blank(s)	Blank(s)	Blank(s)	UNK Stage	Blank(s)	T1	N0	M0	Blank(s)	Blank(s)	Blank(s)
188	2012	Yes	PRCDA	Pacific Coast	Bones and Joints	Malignant	4.4 Other specified and unspecified bone tumors	Unclassified	VIII(e) Unspecified malignant bone tumors	Bone	Bone	C41.4-Pelvic bones, sacrum, coccyx and associated joints	414	8801	Malignant	Unknown	Right - origin of primary	Positive histology	8801/3: Spindle cell sarcoma	8801/3: Spindle cell sarcoma	8800-8809: soft tissue tumors and sarcomas, NOS	Not Brain	VIII(e) Unspecified malignant bone tumors	Bones and Joints	Blank(s)	Unknown/unstaged/unspecified/DCO	Unstaged	U	Blank(s)	Blank(s)	UNK Stage	TX	NX	M0	Blank(s)	Blank(s)	Blank(s)	Blank(s)	Blank(s)	Blank(s)	Blank(s)	UNK Stage	Blank(s)	TX	NX	MX	Blank(s)	Blank(s)	Blank(s)
189	2015	Yes	PRCDA	Pacific Coast	Bones and Joints	Malignant	4.4 Other specified and unspecified bone tumors	Unclassified	VIII(e) Unspecified malignant bone tumors	Bone	Bone	C40.2-Long bones of lower limb and associated joints	402	8801	Malignant	Unknown	Right - origin of primary	Positive histology	8801/3: Spindle cell sarcoma	8801/3: Spindle cell sarcoma	8800-8809: soft tissue tumors and sarcomas, NOS	Not Brain	VIII(e) Unspecified malignant bone tumors	Bones and Joints	Blank(s)	Localized only	Localized	L	Blank(s)	Blank(s)	UNK Stage	TX	N0	M0	Blank(s)	Blank(s)	Blank(s)	Blank(s)	Blank(s)	Blank(s)	Blank(s)	UNK Stage	Blank(s)	TX	N0	M0	Blank(s)	Blank(s)	Blank(s)
190	2015	Yes	PRCDA	Pacific Coast	Bones and Joints	Malignant	4.4 Other specified and unspecified bone tumors	Unclassified	VIII(e) Unspecified malignant bone tumors	Bone	Bone	C41.4-Pelvic bones, sacrum, coccyx and associated joints	414	8805	Malignant	Poorly differentiated; Grade III	Right - origin of primary	Positive histology	8805/3: Undifferentiated sarcoma	8805/3: Undifferentiated sarcoma	8800-8809: soft tissue tumors and sarcomas, NOS	Not Brain	VIII(e) Unspecified malignant bone tumors	Bones and Joints	Blank(s)	Distant site(s)/node(s) involved	Distant	D	Blank(s)	Blank(s)	IVB	TX	N0	M1b	Blank(s)	Blank(s)	Blank(s)	Blank(s)	Blank(s)	Blank(s)	Blank(s)	IVB	Blank(s)	TX	N0	M1b	Blank(s)	Blank(s)	Blank(s)
191	2001	Yes	Not PRCDA	Pacific Coast	Bones and Joints	Malignant	4.4 Other specified and unspecified bone tumors	Unclassified	VIII(e) Unspecified malignant bone tumors	Bone	Bone	C40.2-Long bones of lower limb and associated joints	402	8800	Malignant	Undifferentiated; anaplastic; Grade IV	Right - origin of primary	Positive histology	8800/3: Sarcoma, NOS	8800/3: Sarcoma, NOS	8800-8809: soft tissue tumors and sarcomas, NOS	Not Brain	VIII(e) Unspecified malignant bone tumors	Bones and Joints	Blank(s)	Blank(s)	Regional	Blank(s)	Regional by direct extension only	Blank(s)	Blank(s)	Blank(s)	Blank(s)	Blank(s)	Blank(s)	Blank(s)	Blank(s)	Blank(s)	Blank(s)	Blank(s)	Blank(s)	Blank(s)	Blank(s)	Blank(s)	Blank(s)	Blank(s)	Blank(s)	Blank(s)	Blank(s)
192	1988	Yes	Not PRCDA	Northern Plains	Bones and Joints	Malignant	4.4 Other specified and unspecified bone tumors	Unclassified	VIII(e) Unspecified malignant bone tumors	Bone	Bone	C41.1-Mandible	411	8000	Malignant	Poorly differentiated; Grade III	Not a paired site	Positive histology	8000/3: Neoplasm, malignant	8000/3: Neoplasm, malignant	8000-8009: unspecified neoplasms	Not Brain	VIII(e) Unspecified malignant bone tumors	Bones and Joints	Blank(s)	Blank(s)	Regional	Blank(s)	Blank(s)	Blank(s)	Blank(s)	Blank(s)	Blank(s)	Blank(s)	Blank(s)	Blank(s)	Blank(s)	Blank(s)	Blank(s)	Blank(s)	Blank(s)	Blank(s)	Blank(s)	Blank(s)	Blank(s)	Blank(s)	Blank(s)	Blank(s)	Blank(s)
193	2000	Yes	PRCDA	Southwest	Bones and Joints	Malignant	4.4 Other specified and unspecified bone tumors	Unclassified	VIII(e) Unspecified malignant bone tumors	Bone	Bone	C40.0-Long bones: upper limb, scapula, and associated joints	400	8800	Malignant	Unknown	Right - origin of primary	Positive histology	8800/3: Sarcoma, NOS	8800/3: Sarcoma, NOS	8800-8809: soft tissue tumors and sarcomas, NOS	Not Brain	VIII(e) Unspecified malignant bone tumors	Bones and Joints	Blank(s)	Blank(s)	Regional	Blank(s)	Blank(s)	Regional by direct extension only	Blank(s)	Blank(s)	Blank(s)	Blank(s)	Blank(s)	Blank(s)	Blank(s)	Blank(s)	Blank(s)	Blank(s)	Blank(s)	Blank(s)	Blank(s)	Blank(s)	Blank(s)	Blank(s)	Blank(s)	Blank(s)	Blank(s)
194	2010	Yes	Not PRCDA	Pacific Coast	Bones and Joints	Malignant	4.4 Other specified and unspecified bone tumors	Unclassified	VIII(e) Unspecified malignant bone tumors	Bone	Bone	C40.2-Long bones of lower limb and associated joints	402	8801	Malignant	Unknown	Left - origin of primary	Positive histology	8801/3: Spindle cell sarcoma	8801/3: Spindle cell sarcoma	8800-8809: soft tissue tumors and sarcomas, NOS	Not Brain	VIII(e) Unspecified malignant bone tumors	Bones and Joints	Blank(s)	Distant site(s)/node(s) involved	Distant	D	Blank(s)	Blank(s)	IVA	T2	N0	M1a	Blank(s)	Blank(s)	Blank(s)	Blank(s)	Blank(s)	Blank(s)	Blank(s)	IVA	Blank(s)	T2	N0	M1a	Blank(s)	Blank(s)	Blank(s)
195	2010	Yes	Not PRCDA	Pacific Coast	Bones and Joints	Malignant	4.4 Other specified and unspecified bone tumors	Unclassified	VIII(e) Unspecified malignant bone tumors	Bone	Bone	C40.0-Long bones: upper limb, scapula, and associated joints	400	8000	Malignant	Unknown	Left - origin of primary	Positive histology	8000/3: Neoplasm, malignant	8000/3: Neoplasm, malignant	8000-8009: unspecified neoplasms	Not Brain	VIII(e) Unspecified malignant bone tumors	Bones and Joints	Blank(s)	Unknown/unstaged/unspecified/DCO	Unstaged	U	Blank(s)	Blank(s)	NA	NA	NA	NA	Blank(s)	Blank(s)	Blank(s)	Blank(s)	Blank(s)	Blank(s)	Blank(s)	NA	Blank(s)	NA	NA	NA	Blank(s)	Blank(s)	Blank(s)
196	2001	Yes	Not PRCDA	East	Bones and Joints	Malignant	4.4 Other specified and unspecified bone tumors	Unclassified	VIII(e) Unspecified malignant bone tumors	Bone	Bone	C40.2-Long bones of lower limb and associated joints	402	8800	Malignant	Unknown	Left - origin of primary	Positive histology	8800/3: Sarcoma, NOS	8800/3: Sarcoma, NOS	8800-8809: soft tissue tumors and sarcomas, NOS	Not Brain	VIII(e) Unspecified malignant bone tumors	Bones and Joints	Blank(s)	Blank(s)	Localized	Blank(s)	Localized only	Blank(s)	Blank(s)	Blank(s)	Blank(s)	Blank(s)	Blank(s)	Blank(s)	Blank(s)	Blank(s)	Blank(s)	Blank(s)	Blank(s)	Blank(s)	Blank(s)	Blank(s)	Blank(s)	Blank(s)	Blank(s)	Blank(s)	Blank(s)
197	2011	Yes	Not PRCDA	Pacific Coast	Bones and Joints	Malignant	4.4 Other specified and unspecified bone tumors	Unclassified	VIII(e) Unspecified malignant bone tumors	Bone	Bone	C41.4-Pelvic bones, sacrum, coccyx and associated joints	414	8801	Malignant	Well differentiated; Grade I	Not a paired site	Positive histology	8801/3: Spindle cell sarcoma	8801/3: Spindle cell sarcoma	8800-8809: soft tissue tumors and sarcomas, NOS	Not Brain	VIII(e) Unspecified malignant bone tumors	Bones and Joints	Blank(s)	Regional by both direct extension and lymph node involvement	Regional	RE+RN	Blank(s)	Blank(s)	IVB	T1	N1	M0	Blank(s)	Blank(s)	Blank(s)	Blank(s)	Blank(s)	Blank(s)	Blank(s)	IVB	Blank(s)	T1	N1	M0	Blank(s)	Blank(s)	Blank(s)
198	2009	Yes	Not PRCDA	East	Bones and Joints	Malignant	4.4 Other specified and unspecified bone tumors	Unclassified	VIII(e) Unspecified malignant bone tumors	Bone	Bone	C40.2-Long bones of lower limb and associated joints	402	8000	Malignant	Poorly differentiated; Grade III	Left - origin of primary	Positive histology	8000/3: Neoplasm, malignant	8000/3: Neoplasm, malignant	8000-8009: unspecified neoplasms	Not Brain	VIII(e) Unspecified malignant bone tumors	Bones and Joints	Blank(s)	Regional by direct extension only	Regional	RE	Blank(s)	Blank(s)	Blank(s)	Blank(s)	Blank(s)	Blank(s)	Blank(s)	Blank(s)	Blank(s)	Blank(s)	Blank(s)	Blank(s)	Blank(s)	NA	Blank(s)	NA	NA	NA	Blank(s)	Blank(s)	Blank(s)
199	2012	Yes	Not PRCDA	East	Bones and Joints	Malignant	4.4 Other specified and unspecified bone tumors	Unclassified	VIII(e) Unspecified malignant bone tumors	Bone	Bone	C40.1-Short bones of upper limb and associated joints	401	8000	Malignant	Unknown	Right - origin of primary	Positive histology	8000/3: Neoplasm, malignant	8000/3: Neoplasm, malignant	8000-8009: unspecified neoplasms	Not Brain	VIII(e) Unspecified malignant bone tumors	Bones and Joints	Blank(s)	Localized only	Localized	L	Blank(s)	Blank(s)	NA	NA	NA	NA	Blank(s)	Blank(s)	Blank(s)	Blank(s)	Blank(s)	Blank(s)	Blank(s)	NA	Blank(s)	NA	NA	NA	Blank(s)	Blank(s)	Blank(s)
200	1988	Yes	Not PRCDA	Northern Plains	Bones and Joints	Malignant	4.4 Other specified and unspecified bone tumors	Unclassified	VIII(e) Unspecified malignant bone tumors	Bone	Bone	C41.4-Pelvic bones, sacrum, coccyx and associated joints	414	8003	Malignant	Unknown	Left - origin of primary	Positive histology	8003/3: Malignant tumor, giant cell type	8003/3: Malignant tumor, giant cell type	8000-8009: unspecified neoplasms	Not Brain	VIII(e) Unspecified malignant bone tumors	Bones and Joints	Blank(s)	Blank(s)	Regional	Blank(s)	Blank(s)	Blank(s)	Blank(s)	Blank(s)	Blank(s)	Blank(s)	Blank(s)	Blank(s)	Blank(s)	Blank(s)	Blank(s)	Blank(s)	Blank(s)	Blank(s)	Blank(s)	Blank(s)	Blank(s)	Blank(s)	Blank(s)	Blank(s)	Blank(s)
201	1996	Yes	Not PRCDA	Northern Plains	Bones and Joints	Malignant	4.4 Other specified and unspecified bone tumors	Unclassified	VIII(e) Unspecified malignant bone tumors	Bone	Bone	C40.0-Long bones: upper limb, scapula, and associated joints	400	8800	Malignant	Well differentiated; Grade I	Left - origin of primary	Positive histology	8800/3: Sarcoma, NOS	8800/3: Sarcoma, NOS	8800-8809: soft tissue tumors and sarcomas, NOS	Not Brain	VIII(e) Unspecified malignant bone tumors	Bones and Joints	Blank(s)	Blank(s)	Localized	Blank(s)	Blank(s)	Localized only	Blank(s)	Blank(s)	Blank(s)	Blank(s)	Blank(s)	Blank(s)	Blank(s)	Blank(s)	Blank(s)	Blank(s)	Blank(s)	Blank(s)	Blank(s)	Blank(s)	Blank(s)	Blank(s)	Blank(s)	Blank(s)	Blank(s)
202	1985	Yes	Not PRCDA	Southwest	Bones and Joints	Malignant	4.4 Other specified and unspecified bone tumors	Unclassified	VIII(e) Unspecified malignant bone tumors	Bone	Bone	C41.9-Bone, NOS	419	8000	Malignant	Unknown	Not a paired site	Positive histology	8000/3: Neoplasm, malignant	8000/3: Neoplasm, malignant	8000-8009: unspecified neoplasms	Not Brain	VIII(e) Unspecified malignant bone tumors	Bones and Joints	Blank(s)	Blank(s)	Unstaged	Blank(s)	Blank(s)	Blank(s)	Blank(s)	Blank(s)	Blank(s)	Blank(s)	Blank(s)	Blank(s)	Blank(s)	Blank(s)	Blank(s)	Blank(s)	Blank(s)	Blank(s)	Blank(s)	Blank(s)	Blank(s)	Blank(s)	Blank(s)	Blank(s)	Blank(s)
203	2007	Yes	Not PRCDA	Pacific Coast	Bones and Joints	Malignant	4.4 Other specified and unspecified bone tumors	Unclassified	VIII(e) Unspecified malignant bone tumors	Bone	Bone	C40.2-Long bones of lower limb and associated joints	402	8005	Malignant	Undifferentiated; anaplastic; Grade IV	Right - origin of primary	Positive histology	8005/3: Malignant tumor, clear cell type	8005/3: Malignant tumor, clear cell type	8000-8009: unspecified neoplasms	Not Brain	VIII(e) Unspecified malignant bone tumors	Bones and Joints	Blank(s)	Localized only	Localized	L	Blank(s)	Blank(s)	Blank(s)	Blank(s)	Blank(s)	Blank(s)	Blank(s)	Blank(s)	Blank(s)	Blank(s)	Blank(s)	Blank(s)	Blank(s)	NA	Blank(s)	NA	NA	NA	Blank(s)	Blank(s)	Blank(s)
204	2011	Yes	PRCDA	Pacific Coast	Bones and Joints	Malignant	4.4 Other specified and unspecified bone tumors	Unclassified	VIII(e) Unspecified malignant bone tumors	Bone	Bone	C40.2-Long bones of lower limb and associated joints	402	8800	Malignant	Moderately differentiated; Grade II	Right - origin of primary	Positive histology	8800/3: Sarcoma, NOS	8800/3: Sarcoma, NOS	8800-8809: soft tissue tumors and sarcomas, NOS	Not Brain	VIII(e) Unspecified malignant bone tumors	Bones and Joints	Blank(s)	Localized only	Localized	L	Blank(s)	Blank(s)	IA	T1	N0	M0	Blank(s)	Blank(s)	Blank(s)	Blank(s)	Blank(s)	Blank(s)	Blank(s)	IA	Blank(s)	T1	N0	M0	Blank(s)	Blank(s)	Blank(s)
205	2010	Yes	Not PRCDA	East	Bones and Joints	Malignant	4.4 Other specified and unspecified bone tumors	Unclassified	VIII(e) Unspecified malignant bone tumors	Bone	Bone	C41.8-Overlap bones, joints, and art. cartilage	418	8800	Malignant	Poorly differentiated; Grade III	Not a paired site	Positive histology	8800/3: Sarcoma, NOS	8800/3: Sarcoma, NOS	8800-8809: soft tissue tumors and sarcomas, NOS	Not Brain	VIII(e) Unspecified malignant bone tumors	Bones and Joints	Blank(s)	Regional by direct extension only	Regional	RE	Blank(s)	Blank(s)	IIA	T1	N0	M0	Blank(s)	Blank(s)	Blank(s)	Blank(s)	Blank(s)	Blank(s)	Blank(s)	IIA	Blank(s)	T1	N0	M0	Blank(s)	Blank(s)	Blank(s)
206	1996	Yes	Not PRCDA	Pacific Coast	Bones and Joints	Malignant	4.4 Other specified and unspecified bone tumors	Unclassified	VIII(e) Unspecified malignant bone tumors	Bone	Bone	C41.0-Bones of skull and face and associated joints	410	8000	Malignant	Moderately differentiated; Grade II	Not a paired site	Positive histology	8000/3: Neoplasm, malignant	8000/3: Neoplasm, malignant	8000-8009: unspecified neoplasms	Not Brain	VIII(e) Unspecified malignant bone tumors	Bones and Joints	Blank(s)	Blank(s)	Localized	Blank(s)	Blank(s)	Localized only	Blank(s)	Blank(s)	Blank(s)	Blank(s)	Blank(s)	Blank(s)	Blank(s)	Blank(s)	Blank(s)	Blank(s)	Blank(s)	Blank(s)	Blank(s)	Blank(s)	Blank(s)	Blank(s)	Blank(s)	Blank(s)	Blank(s)
207	1994	Yes	Not PRCDA	Northern Plains	Bones and Joints	Malignant	4.4 Other specified and unspecified bone tumors	Unclassified	VIII(e) Unspecified malignant bone tumors	Bone	Bone	C40.0-Long bones: upper limb, scapula, and associated joints	400	8800	Malignant	Undifferentiated; anaplastic; Grade IV	Right - origin of primary	Positive histology	8800/3: Sarcoma, NOS	8800/3: Sarcoma, NOS	8800-8809: soft tissue tumors and sarcomas, NOS	Not Brain	VIII(e) Unspecified malignant bone tumors	Bones and Joints	Blank(s)	Blank(s)	Localized	Blank(s)	Blank(s)	Blank(s)	Blank(s)	Blank(s)	Blank(s)	Blank(s)	Blank(s)	Blank(s)	Blank(s)	Blank(s)	Blank(s)	Blank(s)	Blank(s)	Blank(s)	Blank(s)	Blank(s)	Blank(s)	Blank(s)	Blank(s)	Blank(s)	Blank(s)
208	1993	Yes	Not PRCDA	Pacific Coast	Bones and Joints	Malignant	4.4 Other specified and unspecified bone tumors	Unclassified	VIII(e) Unspecified malignant bone tumors	Bone	Bone	C40.0-Long bones: upper limb, scapula, and associated joints	400	8003	Malignant	Unknown	Left - origin of primary	Positive histology	8003/3: Malignant tumor, giant cell type	8003/3: Malignant tumor, giant cell type	8000-8009: unspecified neoplasms	Not Brain	VIII(e) Unspecified malignant bone tumors	Bones and Joints	Blank(s)	Blank(s)	Regional	Blank(s)	Blank(s)	Blank(s)	Blank(s)	Blank(s)	Blank(s)	Blank(s)	Blank(s)	Blank(s)	Blank(s)	Blank(s)	Blank(s)	Blank(s)	Blank(s)	Blank(s)	Blank(s)	Blank(s)	Blank(s)	Blank(s)	Blank(s)	Blank(s)	Blank(s)
209	1993	Yes	Not PRCDA	Southwest	Bones and Joints	Malignant	4.4 Other specified and unspecified bone tumors	Unclassified	VIII(e) Unspecified malignant bone tumors	Bone	Bone	C40.0-Long bones: upper limb, scapula, and associated joints	400	8800	Malignant	Unknown	Left - origin of primary	Positive histology	8800/3: Sarcoma, NOS	8800/3: Sarcoma, NOS	8800-8809: soft tissue tumors and sarcomas, NOS	Not Brain	VIII(e) Unspecified malignant bone tumors	Bones and Joints	Blank(s)	Blank(s)	Distant	Blank(s)	Blank(s)	Blank(s)	Blank(s)	Blank(s)	Blank(s)	Blank(s)	Blank(s)	Blank(s)	Blank(s)	Blank(s)	Blank(s)	Blank(s)	Blank(s)	Blank(s)	Blank(s)	Blank(s)	Blank(s)	Blank(s)	Blank(s)	Blank(s)	Blank(s)
210	2014	Yes	PRCDA	Pacific Coast	Bones and Joints	Malignant	4.4 Other specified and unspecified bone tumors	Unclassified	VIII(e) Unspecified malignant bone tumors	Bone	Bone	C40.0-Long bones: upper limb, scapula, and associated joints	400	8801	Malignant	Undifferentiated; anaplastic; Grade IV	Left - origin of primary	Positive histology	8801/3: Spindle cell sarcoma	8801/3: Spindle cell sarcoma	8800-8809: soft tissue tumors and sarcomas, NOS	Not Brain	VIII(e) Unspecified malignant bone tumors	Bones and Joints	Blank(s)	Regional by direct extension only	Regional	RE	Blank(s)	Blank(s)	IIA	T1	N0	M0	Blank(s)	Blank(s)	Blank(s)	Blank(s)	Blank(s)	Blank(s)	Blank(s)	IIA	Blank(s)	T1	N0	M0	Blank(s)	Blank(s)	Blank(s)
211	1998	Yes	Not PRCDA	Southwest	Bones and Joints	Malignant	4.4 Other specified and unspecified bone tumors	Unclassified	VIII(e) Unspecified malignant bone tumors	Bone	Bone	C41.0-Bones of skull and face and associated joints	410	8800	Malignant	Moderately differentiated; Grade II	Not a paired site	Positive histology	8800/3: Sarcoma, NOS	8800/3: Sarcoma, NOS	8800-8809: soft tissue tumors and sarcomas, NOS	Not Brain	VIII(e) Unspecified malignant bone tumors	Bones and Joints	Blank(s)	Blank(s)	Localized	Blank(s)	Blank(s)	Localized only	Blank(s)	Blank(s)	Blank(s)	Blank(s)	Blank(s)	Blank(s)	Blank(s)	Blank(s)	Blank(s)	Blank(s)	Blank(s)	Blank(s)	Blank(s)	Blank(s)	Blank(s)	Blank(s)	Blank(s)	Blank(s)	Blank(s)
212	2005	Yes	Not PRCDA	East	Bones and Joints	Malignant	4.4 Other specified and unspecified bone tumors	Unclassified	VIII(e) Unspecified malignant bone tumors	Bone	Bone	C40.0-Long bones: upper limb, scapula, and associated joints	400	8800	Malignant	Unknown	Right - origin of primary	Positive histology	8800/3: Sarcoma, NOS	8800/3: Sarcoma, NOS	8800-8809: soft tissue tumors and sarcomas, NOS	Not Brain	VIII(e) Unspecified malignant bone tumors	Bones and Joints	Blank(s)	Unknown/unstaged/unspecified/DCO	Unstaged	U	Blank(s)	Blank(s)	Blank(s)	Blank(s)	Blank(s)	Blank(s)	Blank(s)	Blank(s)	Blank(s)	Blank(s)	Blank(s)	Blank(s)	Blank(s)	UNK Stage	Blank(s)	TX	NX	MX	Blank(s)	Blank(s)	Blank(s)
213	2007	Yes	Not PRCDA	East	Bones and Joints	Malignant	4.4 Other specified and unspecified bone tumors	Unclassified	VIII(e) Unspecified malignant bone tumors	Bone	Bone	C41.4-Pelvic bones, sacrum, coccyx and associated joints	414	8800	Malignant	Unknown	Right - origin of primary	Positive histology	8800/3: Sarcoma, NOS	8800/3: Sarcoma, NOS	8800-8809: soft tissue tumors and sarcomas, NOS	Not Brain	VIII(e) Unspecified malignant bone tumors	Bones and Joints	Blank(s)	Localized only	Localized	L	Blank(s)	Blank(s)	Blank(s)	Blank(s)	Blank(s)	Blank(s)	Blank(s)	Blank(s)	Blank(s)	Blank(s)	Blank(s)	Blank(s)	Blank(s)	UNK Stage	Blank(s)	T1	N0	M0	Blank(s)	Blank(s)	Blank(s)
214	2011	Yes	Not PRCDA	Pacific Coast	Bones and Joints	Malignant	4.4 Other specified and unspecified bone tumors	Unclassified	VIII(e) Unspecified malignant bone tumors	Bone	Bone	C41.0-Bones of skull and face and associated joints	410	8801	Malignant	Unknown	Not a paired site	Positive histology	8801/3: Spindle cell sarcoma	8801/3: Spindle cell sarcoma	8800-8809: soft tissue tumors and sarcomas, NOS	Not Brain	VIII(e) Unspecified malignant bone tumors	Bones and Joints	Blank(s)	Regional by direct extension only	Regional	RE	Blank(s)	Blank(s)	IB	T2	N0	M0	Blank(s)	Blank(s)	Blank(s)	Blank(s)	Blank(s)	Blank(s)	Blank(s)	UNK Stage	Blank(s)	T2	N0	M0	Blank(s)	Blank(s)	Blank(s)
215	2013	Yes	PRCDA	East	Bones and Joints	Malignant	4.4 Other specified and unspecified bone tumors	Unclassified	VIII(e) Unspecified malignant bone tumors	Bone	Bone	C41.4-Pelvic bones, sacrum, coccyx and associated joints	414	8805	Malignant	Undifferentiated; anaplastic; Grade IV	Not a paired site	Positive histology	8805/3: Undifferentiated sarcoma	8805/3: Undifferentiated sarcoma	8800-8809: soft tissue tumors and sarcomas, NOS	Not Brain	VIII(e) Unspecified malignant bone tumors	Bones and Joints	Blank(s)	Distant site(s)/node(s) involved	Regional	D	Blank(s)	Blank(s)	IIB	T2	N0	M0	Blank(s)	Blank(s)	Blank(s)	Blank(s)	Blank(s)	Blank(s)	Blank(s)	IIB	Blank(s)	T2	N0	M0	Blank(s)	Blank(s)	Blank(s)
216	1996	Yes	Not PRCDA	Northern Plains	Bones and Joints	Malignant	4.4 Other specified and unspecified bone tumors	Unclassified	VIII(e) Unspecified malignant bone tumors	Bone	Bone	C41.2-Vertebral column	412	8801	Malignant	Undifferentiated; anaplastic; Grade IV	Not a paired site	Positive histology	8801/3: Spindle cell sarcoma	8801/3: Spindle cell sarcoma	8800-8809: soft tissue tumors and sarcomas, NOS	Not Brain	VIII(e) Unspecified malignant bone tumors	Bones and Joints	Blank(s)	Blank(s)	Regional	Blank(s)	Blank(s)	Regional by direct extension only	Blank(s)	Blank(s)	Blank(s)	Blank(s)	Blank(s)	Blank(s)	Blank(s)	Blank(s)	Blank(s)	Blank(s)	Blank(s)	Blank(s)	Blank(s)	Blank(s)	Blank(s)	Blank(s)	Blank(s)	Blank(s)	Blank(s)
217	2015	Yes	PRCDA	Southwest	Bones and Joints	Malignant	4.4 Other specified and unspecified bone tumors	Unclassified	VIII(e) Unspecified malignant bone tumors	Bone	Bone	C41.4-Pelvic bones, sacrum, coccyx and associated joints	414	8800	Malignant	Unknown	Not a paired site	Positive histology	8800/3: Sarcoma, NOS	8800/3: Sarcoma, NOS	8800-8809: soft tissue tumors and sarcomas, NOS	Not Brain	VIII(e) Unspecified malignant bone tumors	Bones and Joints	Blank(s)	Regional by direct extension only	Regional	RE	Blank(s)	Blank(s)	IA	T1	N0	M0	Blank(s)	Blank(s)	Blank(s)	Blank(s)	Blank(s)	Blank(s)	Blank(s)	UNK Stage	Blank(s)	T1	N0	M0	Blank(s)	Blank(s)	Blank(s)
218	2014	Yes	Not PRCDA	Pacific Coast	Bones and Joints	Malignant	4.4 Other specified and unspecified bone tumors	Unclassified	VIII(e) Unspecified malignant bone tumors	Bone	Bone	C40.0-Long bones: upper limb, scapula, and associated joints	400	8805	Malignant	Undifferentiated; anaplastic; Grade IV	Left - origin of primary	Positive histology	8805/3: Undifferentiated sarcoma	8805/3: Undifferentiated sarcoma	8800-8809: soft tissue tumors and sarcomas, NOS	Not Brain	VIII(e) Unspecified malignant bone tumors	Bones and Joints	Blank(s)	Localized only	Localized	L	Blank(s)	Blank(s)	IIB	T2	N0	M0	Blank(s)	Blank(s)	Blank(s)	Blank(s)	Blank(s)	Blank(s)	Blank(s)	IIB	Blank(s)	T2	N0	M0	Blank(s)	Blank(s)	Blank(s)
219	2016	Yes	Not PRCDA	Pacific Coast	Bones and Joints	Malignant	4.4 Other specified and unspecified bone tumors	Unclassified	VIII(e) Unspecified malignant bone tumors	Bone	Bone	C40.2-Long bones of lower limb and associated joints	402	8800	Malignant	Undifferentiated; anaplastic; Grade IV	Left - origin of primary	Positive histology	8800/3: Sarcoma, NOS	8800/3: Sarcoma, NOS	8800-8809: soft tissue tumors and sarcomas, NOS	Not Brain	VIII(e) Unspecified malignant bone tumors	Bones and Joints	Blank(s)	Localized only	Blank(s)	Blank(s)	Blank(s)	Blank(s)	Blank(s)	Blank(s)	Blank(s)	Blank(s)	2A	c1	c0	c0	Clinical	Clinical	Clinical	Blank(s)	Blank(s)	Blank(s)	Blank(s)	Blank(s)	Blank(s)	Blank(s)	Blank(s)
220	2015	Yes	PRCDA	Pacific Coast	Bones and Joints	Malignant	4.4 Other specified and unspecified bone tumors	Unclassified	VIII(e) Unspecified malignant bone tumors	Bone	Bone	C40.2-Long bones of lower limb and associated joints	402	8800	Malignant	Moderately differentiated; Grade II	Right - origin of primary	Positive histology	8800/3: Sarcoma, NOS	8800/3: Sarcoma, NOS	8800-8809: soft tissue tumors and sarcomas, NOS	Not Brain	VIII(e) Unspecified malignant bone tumors	Bones and Joints	Blank(s)	Localized only	Localized	L	Blank(s)	Blank(s)	IB	T2	N0	M0	Blank(s)	Blank(s)	Blank(s)	Blank(s)	Blank(s)	Blank(s)	Blank(s)	IB	Blank(s)	T2	N0	M0	Blank(s)	Blank(s)	Blank(s)
221	2007	Yes	PRCDA	Pacific Coast	Bones and Joints	Malignant	4.4 Other specified and unspecified bone tumors	Unclassified	VIII(e) Unspecified malignant bone tumors	Bone	Bone	C40.2-Long bones of lower limb and associated joints	402	8801	Malignant	Undifferentiated; anaplastic; Grade IV	Left - origin of primary	Positive histology	8801/3: Spindle cell sarcoma	8801/3: Spindle cell sarcoma	8800-8809: soft tissue tumors and sarcomas, NOS	Not Brain	VIII(e) Unspecified malignant bone tumors	Bones and Joints	Blank(s)	Distant site(s)/node(s) involved	Distant	D	Blank(s)	Blank(s)	Blank(s)	Blank(s)	Blank(s)	Blank(s)	Blank(s)	Blank(s)	Blank(s)	Blank(s)	Blank(s)	Blank(s)	Blank(s)	IVB	Blank(s)	T2	N0	M1b	Blank(s)	Blank(s)	Blank(s)
222	2015	Yes	PRCDA	Pacific Coast	Bones and Joints	Malignant	4.4 Other specified and unspecified bone tumors	Unclassified	VIII(e) Unspecified malignant bone tumors	Bone	Bone	C40.0-Long bones: upper limb, scapula, and associated joints	400	8805	Malignant	Undifferentiated; anaplastic; Grade IV	Right - origin of primary	Positive histology	8805/3: Undifferentiated sarcoma	8805/3: Undifferentiated sarcoma	8800-8809: soft tissue tumors and sarcomas, NOS	Not Brain	VIII(e) Unspecified malignant bone tumors	Bones and Joints	Blank(s)	Regional by direct extension only	Regional	RE	Blank(s)	Blank(s)	IIA	T1	N0	M0	Blank(s)	Blank(s)	Blank(s)	Blank(s)	Blank(s)	Blank(s)	Blank(s)	IIA	Blank(s)	T1	N0	M0	Blank(s)	Blank(s)	Blank(s)
223	2001	Yes	Not PRCDA	East	Bones and Joints	Malignant	4.4 Other specified and unspecified bone tumors	Unclassified	VIII(e) Unspecified malignant bone tumors	Bone	Bone	C40.2-Long bones of lower limb and associated joints	402	8000	Malignant	Unknown	Left - origin of primary	Positive histology	8000/3: Neoplasm, malignant	8000/3: Neoplasm, malignant	8000-8009: unspecified neoplasms	Not Brain	VIII(e) Unspecified malignant bone tumors	Bones and Joints	Blank(s)	Blank(s)	Distant	Blank(s)	Distant site(s)/node(s) involved	Blank(s)	Blank(s)	Blank(s)	Blank(s)	Blank(s)	Blank(s)	Blank(s)	Blank(s)	Blank(s)	Blank(s)	Blank(s)	Blank(s)	Blank(s)	Blank(s)	Blank(s)	Blank(s)	Blank(s)	Blank(s)	Blank(s)	Blank(s)
224	2000	Yes	Not PRCDA	East	Bones and Joints	Malignant	4.4 Other specified and unspecified bone tumors	Unclassified	VIII(e) Unspecified malignant bone tumors	Bone	Bone	C40.2-Long bones of lower limb and associated joints	402	8801	Malignant	Unknown	Left - origin of primary	Positive histology	8801/3: Spindle cell sarcoma	8801/3: Spindle cell sarcoma	8800-8809: soft tissue tumors and sarcomas, NOS	Not Brain	VIII(e) Unspecified malignant bone tumors	Bones and Joints	Blank(s)	Blank(s)	Distant	Blank(s)	Blank(s)	Distant site(s)/node(s) involved	Blank(s)	Blank(s)	Blank(s)	Blank(s)	Blank(s)	Blank(s)	Blank(s)	Blank(s)	Blank(s)	Blank(s)	Blank(s)	Blank(s)	Blank(s)	Blank(s)	Blank(s)	Blank(s)	Blank(s)	Blank(s)	Blank(s)
225	2012	Yes	Not PRCDA	East	Bones and Joints	Malignant	4.4 Other specified and unspecified bone tumors	Unclassified	VIII(e) Unspecified malignant bone tumors	Bone	Bone	C40.2-Long bones of lower limb and associated joints	402	8801	Malignant	Unknown	Left - origin of primary	Positive histology	8801/3: Spindle cell sarcoma	8801/3: Spindle cell sarcoma	8800-8809: soft tissue tumors and sarcomas, NOS	Not Brain	VIII(e) Unspecified malignant bone tumors	Bones and Joints	Blank(s)	Localized only	Localized	L	Blank(s)	Blank(s)	IB	T2	N0	M0	Blank(s)	Blank(s)	Blank(s)	Blank(s)	Blank(s)	Blank(s)	Blank(s)	UNK Stage	Blank(s)	T2	N0	M0	Blank(s)	Blank(s)	Blank(s)
226	1989	Yes	Not PRCDA	Northern Plains	Bones and Joints	Malignant	4.4 Other specified and unspecified bone tumors	Unclassified	VIII(e) Unspecified malignant bone tumors	Bone	Bone	C40.2-Long bones of lower limb and associated joints	402	8003	Malignant	Unknown	Left - origin of primary	Positive histology	8003/3: Malignant tumor, giant cell type	8003/3: Malignant tumor, giant cell type	8000-8009: unspecified neoplasms	Not Brain	VIII(e) Unspecified malignant bone tumors	Bones and Joints	Blank(s)	Blank(s)	Localized	Blank(s)	Blank(s)	Blank(s)	Blank(s)	Blank(s)	Blank(s)	Blank(s)	Blank(s)	Blank(s)	Blank(s)	Blank(s)	Blank(s)	Blank(s)	Blank(s)	Blank(s)	Blank(s)	Blank(s)	Blank(s)	Blank(s)	Blank(s)	Blank(s)	Blank(s)
227	2007	Yes	Not PRCDA	Pacific Coast	Bones and Joints	Malignant	4.4 Other specified and unspecified bone tumors	Unclassified	VIII(e) Unspecified malignant bone tumors	Bone	Bone	C40.2-Long bones of lower limb and associated joints	402	8805	Malignant	Poorly differentiated; Grade III	Right - origin of primary	Positive histology	8805/3: Undifferentiated sarcoma	8805/3: Undifferentiated sarcoma	8800-8809: soft tissue tumors and sarcomas, NOS	Not Brain	VIII(e) Unspecified malignant bone tumors	Bones and Joints	Blank(s)	Localized only	Localized	L	Blank(s)	Blank(s)	Blank(s)	Blank(s)	Blank(s)	Blank(s)	Blank(s)	Blank(s)	Blank(s)	Blank(s)	Blank(s)	Blank(s)	Blank(s)	IIA	Blank(s)	T1	N0	M0	Blank(s)	Blank(s)	Blank(s)
228	2006	Yes	Not PRCDA	Pacific Coast	Bones and Joints	Malignant	4.4 Other specified and unspecified bone tumors	Unclassified	VIII(e) Unspecified malignant bone tumors	Bone	Bone	C41.4-Pelvic bones, sacrum, coccyx and associated joints	414	8800	Malignant	Undifferentiated; anaplastic; Grade IV	Left - origin of primary	Positive histology	8800/3: Sarcoma, NOS	8800/3: Sarcoma, NOS	8800-8809: soft tissue tumors and sarcomas, NOS	Not Brain	VIII(e) Unspecified malignant bone tumors	Bones and Joints	Blank(s)	Distant site(s)/node(s) involved	Distant	D	Blank(s)	Blank(s)	Blank(s)	Blank(s)	Blank(s)	Blank(s)	Blank(s)	Blank(s)	Blank(s)	Blank(s)	Blank(s)	Blank(s)	Blank(s)	IVA	Blank(s)	T2	N0	M1a	Blank(s)	Blank(s)	Blank(s)
229	2010	Yes	Not PRCDA	Pacific Coast	Bones and Joints	Malignant	4.4 Other specified and unspecified bone tumors	Unclassified	VIII(e) Unspecified malignant bone tumors	Bone	Bone	C41.3-Rib, sternum, clavicle and associated joints	413	8800	Malignant	Undifferentiated; anaplastic; Grade IV	Right - origin of primary	Positive histology	8800/3: Sarcoma, NOS	8800/3: Sarcoma, NOS	8800-8809: soft tissue tumors and sarcomas, NOS	Not Brain	VIII(e) Unspecified malignant bone tumors	Bones and Joints	Blank(s)	Regional by direct extension only	Regional	RE	Blank(s)	Blank(s)	IIA	T1	N0	M0	Blank(s)	Blank(s)	Blank(s)	Blank(s)	Blank(s)	Blank(s)	Blank(s)	IIA	Blank(s)	T1	N0	M0	Blank(s)	Blank(s)	Blank(s)
230	2010	Yes	PRCDA	Pacific Coast	Bones and Joints	Malignant	4.4 Other specified and unspecified bone tumors	Unclassified	VIII(e) Unspecified malignant bone tumors	Bone	Bone	C40.2-Long bones of lower limb and associated joints	402	8800	Malignant	Undifferentiated; anaplastic; Grade IV	Left - origin of primary	Positive histology	8800/3: Sarcoma, NOS	8800/3: Sarcoma, NOS	8800-8809: soft tissue tumors and sarcomas, NOS	Not Brain	VIII(e) Unspecified malignant bone tumors	Bones and Joints	Blank(s)	Unknown/unstaged/unspecified/DCO	Unstaged	U	Blank(s)	Blank(s)	UNK Stage	TX	N0	M0	Blank(s)	Blank(s)	Blank(s)	Blank(s)	Blank(s)	Blank(s)	Blank(s)	UNK Stage	Blank(s)	TX	N0	MX	Blank(s)	Blank(s)	Blank(s)
231	1981	Yes	Not PRCDA	Pacific Coast	Bones and Joints	Malignant	4.4 Other specified and unspecified bone tumors	Unclassified	VIII(e) Unspecified malignant bone tumors	Bone	Bone	C41.2-Vertebral column	412	8800	Malignant	Moderately differentiated; Grade II	Not a paired site	Positive histology	8800/3: Sarcoma, NOS	8800/3: Sarcoma, NOS	8800-8809: soft tissue tumors and sarcomas, NOS	Not Brain	VIII(e) Unspecified malignant bone tumors	Bones and Joints	Blank(s)	Blank(s)	Unstaged	Blank(s)	Blank(s)	Blank(s)	Blank(s)	Blank(s)	Blank(s)	Blank(s)	Blank(s)	Blank(s)	Blank(s)	Blank(s)	Blank(s)	Blank(s)	Blank(s)	Blank(s)	Blank(s)	Blank(s)	Blank(s)	Blank(s)	Blank(s)	Blank(s)	Blank(s)
232	2012	Yes	PRCDA	East	Bones and Joints	Malignant	4.4 Other specified and unspecified bone tumors	Unclassified	VIII(e) Unspecified malignant bone tumors	Bone	Bone	C41.4-Pelvic bones, sacrum, coccyx and associated joints	414	8800	Malignant	Poorly differentiated; Grade III	Not a paired site	Positive histology	8800/3: Sarcoma, NOS	8800/3: Sarcoma, NOS	8800-8809: soft tissue tumors and sarcomas, NOS	Not Brain	VIII(e) Unspecified malignant bone tumors	Bones and Joints	Blank(s)	Distant site(s)/node(s) involved	Distant	D	Blank(s)	Blank(s)	IIB	T2	N0	M0	Blank(s)	Blank(s)	Blank(s)	Blank(s)	Blank(s)	Blank(s)	Blank(s)	IIB	Blank(s)	T2	N0	M0	Blank(s)	Blank(s)	Blank(s)
233	2008	Yes	Not PRCDA	Northern Plains	Bones and Joints	Malignant	4.4 Other specified and unspecified bone tumors	Unclassified	VIII(e) Unspecified malignant bone tumors	Bone	Bone	C40.2-Long bones of lower limb and associated joints	402	8805	Malignant	Undifferentiated; anaplastic; Grade IV	Right - origin of primary	Positive histology	8805/3: Undifferentiated sarcoma	8805/3: Undifferentiated sarcoma	8800-8809: soft tissue tumors and sarcomas, NOS	Not Brain	VIII(e) Unspecified malignant bone tumors	Bones and Joints	Blank(s)	Localized only	Localized	L	Blank(s)	Blank(s)	Blank(s)	Blank(s)	Blank(s)	Blank(s)	Blank(s)	Blank(s)	Blank(s)	Blank(s)	Blank(s)	Blank(s)	Blank(s)	IIB	Blank(s)	T2	N0	M0	Blank(s)	Blank(s)	Blank(s)
234	2007	Yes	PRCDA	Pacific Coast	Bones and Joints	Malignant	5.3.1.1 Specified (excluding Kaposi sarcoma)	Unclassified	VIII(e) Unspecified malignant bone tumors	Bone	Bone	C41.1-Mandible	411	8804	Malignant	Poorly differentiated; Grade III	Not a paired site	Positive histology	8804/3: Epithelioid sarcoma	8804/3: Epithelioid sarcoma	8800-8809: soft tissue tumors and sarcomas, NOS	Not Brain	VIII(e) Unspecified malignant bone tumors	Bones and Joints	Blank(s)	Distant site(s)/node(s) involved	Distant	D	Blank(s)	Blank(s)	Blank(s)	Blank(s)	Blank(s)	Blank(s)	Blank(s)	Blank(s)	Blank(s)	Blank(s)	Blank(s)	Blank(s)	Blank(s)	IVB	Blank(s)	T1	N1	M1b	Blank(s)	Blank(s)	Blank(s)
235	2008	Yes	Not PRCDA	East	Bones and Joints	Malignant	4.4 Other specified and unspecified bone tumors	Unclassified	VIII(e) Unspecified malignant bone tumors	Bone	Bone	C40.2-Long bones of lower limb and associated joints	402	8800	Malignant	Poorly differentiated; Grade III	Left - origin of primary	Positive histology	8800/3: Sarcoma, NOS	8800/3: Sarcoma, NOS	8800-8809: soft tissue tumors and sarcomas, NOS	Not Brain	VIII(e) Unspecified malignant bone tumors	Bones and Joints	Blank(s)	Distant site(s)/node(s) involved	Distant	D	Blank(s)	Blank(s)	Blank(s)	Blank(s)	Blank(s)	Blank(s)	Blank(s)	Blank(s)	Blank(s)	Blank(s)	Blank(s)	Blank(s)	Blank(s)	IVB	Blank(s)	TX	N0	M1b	Blank(s)	Blank(s)	Blank(s)
236	2011	Yes	Not PRCDA	Pacific Coast	Bones and Joints	Malignant	4.4 Other specified and unspecified bone tumors	Unclassified	VIII(e) Unspecified malignant bone tumors	Bone	Bone	C40.0-Long bones: upper limb, scapula, and associated joints	400	8800	Malignant	Moderately differentiated; Grade II	Right - origin of primary	Positive histology	8800/3: Sarcoma, NOS	8800/3: Sarcoma, NOS	8800-8809: soft tissue tumors and sarcomas, NOS	Not Brain	VIII(e) Unspecified malignant bone tumors	Bones and Joints	Blank(s)	Distant site(s)/node(s) involved	Distant	D	Blank(s)	Blank(s)	IVA	TX	N0	M1a	Blank(s)	Blank(s)	Blank(s)	Blank(s)	Blank(s)	Blank(s)	Blank(s)	IVA	Blank(s)	TX	N0	M1a	Blank(s)	Blank(s)	Blank(s)
237	1980	Yes	PRCDA	East	Bones and Joints	Malignant	4.4 Other specified and unspecified bone tumors	Unclassified	VIII(e) Unspecified malignant bone tumors	Bone	Bone	C41.0-Bones of skull and face and associated joints	410	8800	Malignant	Unknown	Not a paired site	Positive histology	8800/3: Sarcoma, NOS	8800/3: Sarcoma, NOS	8800-8809: soft tissue tumors and sarcomas, NOS	Not Brain	VIII(e) Unspecified malignant bone tumors	Bones and Joints	Blank(s)	Blank(s)	Distant	Blank(s)	Blank(s)	Blank(s)	Blank(s)	Blank(s)	Blank(s)	Blank(s)	Blank(s)	Blank(s)	Blank(s)	Blank(s)	Blank(s)	Blank(s)	Blank(s)	Blank(s)	Blank(s)	Blank(s)	Blank(s)	Blank(s)	Blank(s)	Blank(s)	Blank(s)
238	2012	Yes	PRCDA	Pacific Coast	Bones and Joints	Malignant	4.4 Other specified and unspecified bone tumors	Unclassified	VIII(e) Unspecified malignant bone tumors	Bone	Bone	C41.4-Pelvic bones, sacrum, coccyx and associated joints	414	8805	Malignant	Unknown	Left - origin of primary	Positive histology	8805/3: Undifferentiated sarcoma	8805/3: Undifferentiated sarcoma	8800-8809: soft tissue tumors and sarcomas, NOS	Not Brain	VIII(e) Unspecified malignant bone tumors	Bones and Joints	Blank(s)	Distant site(s)/node(s) involved	Distant	D	Blank(s)	Blank(s)	IVB	TX	NX	M1b	Blank(s)	Blank(s)	Blank(s)	Blank(s)	Blank(s)	Blank(s)	Blank(s)	IVB	Blank(s)	TX	NX	M1b	Blank(s)	Blank(s)	Blank(s)
239	2016	Yes	PRCDA	Southwest	Bones and Joints	Malignant	4.4 Other specified and unspecified bone tumors	Unclassified	VIII(e) Unspecified malignant bone tumors	Bone	Bone	C40.2-Long bones of lower limb and associated joints	402	8801	Malignant	Undifferentiated; anaplastic; Grade IV	Left - origin of primary	Positive histology	8801/3: Spindle cell sarcoma	8801/3: Spindle cell sarcoma	8800-8809: soft tissue tumors and sarcomas, NOS	Not Brain	VIII(e) Unspecified malignant bone tumors	Bones and Joints	Blank(s)	Distant site(s)/node(s) involved	Blank(s)	Blank(s)	Blank(s)	Blank(s)	Blank(s)	Blank(s)	Blank(s)	Blank(s)	4A	p1	c0	c1A	Pathologic	Clinical	Pathologic	Blank(s)	Blank(s)	Blank(s)	Blank(s)	Blank(s)	Blank(s)	Blank(s)	Blank(s)
240	2007	Yes	Not PRCDA	East	Bones and Joints	Malignant	4.4 Other specified and unspecified bone tumors	Unclassified	VIII(e) Unspecified malignant bone tumors	Bone	Bone	C41.2-Vertebral column	412	8800	Malignant	Poorly differentiated; Grade III	Not a paired site	Positive histology	8800/3: Sarcoma, NOS	8800/3: Sarcoma, NOS	8800-8809: soft tissue tumors and sarcomas, NOS	Not Brain	VIII(e) Unspecified malignant bone tumors	Bones and Joints	Blank(s)	Localized only	Localized	L	Blank(s)	Blank(s)	Blank(s)	Blank(s)	Blank(s)	Blank(s)	Blank(s)	Blank(s)	Blank(s)	Blank(s)	Blank(s)	Blank(s)	Blank(s)	UNK Stage	Blank(s)	TX	N0	M0	Blank(s)	Blank(s)	Blank(s)
241	2010	Yes	Not PRCDA	East	Bones and Joints	Malignant	4.4 Other specified and unspecified bone tumors	Unclassified	VIII(e) Unspecified malignant bone tumors	Bone	Bone	C41.4-Pelvic bones, sacrum, coccyx and associated joints	414	8000	Malignant	Unknown	Right - origin of primary	Positive histology	8000/3: Neoplasm, malignant	8000/3: Neoplasm, malignant	8000-8009: unspecified neoplasms	Not Brain	VIII(e) Unspecified malignant bone tumors	Bones and Joints	Blank(s)	Unknown/unstaged/unspecified/DCO	Unstaged	U	Blank(s)	Blank(s)	NA	NA	NA	NA	Blank(s)	Blank(s)	Blank(s)	Blank(s)	Blank(s)	Blank(s)	Blank(s)	NA	Blank(s)	NA	NA	NA	Blank(s)	Blank(s)	Blank(s)
242	2010	Yes	Not PRCDA	East	Bones and Joints	Malignant	4.4 Other specified and unspecified bone tumors	Unclassified	VIII(e) Unspecified malignant bone tumors	Bone	Bone	C41.9-Bone, NOS	419	8000	Malignant	Unknown	Not a paired site	Positive histology	8000/3: Neoplasm, malignant	8000/3: Neoplasm, malignant	8000-8009: unspecified neoplasms	Not Brain	VIII(e) Unspecified malignant bone tumors	Bones and Joints	Blank(s)	Unknown/unstaged/unspecified/DCO	Unstaged	U	Blank(s)	Blank(s)	NA	NA	NA	NA	Blank(s)	Blank(s)	Blank(s)	Blank(s)	Blank(s)	Blank(s)	Blank(s)	NA	Blank(s)	NA	NA	NA	Blank(s)	Blank(s)	Blank(s)
243	2016	Yes	PRCDA	Pacific Coast	Bones and Joints	Malignant	4.4 Other specified and unspecified bone tumors	Unclassified	VIII(e) Unspecified malignant bone tumors	Bone	Bone	C41.0-Bones of skull and face and associated joints	410	8800	Malignant	Unknown	Not a paired site	Positive histology	8800/3: Sarcoma, NOS	8800/3: Sarcoma, NOS	8800-8809: soft tissue tumors and sarcomas, NOS	Not Brain	VIII(e) Unspecified malignant bone tumors	Bones and Joints	Blank(s)	Regional by direct extension only	Blank(s)	Blank(s)	Blank(s)	Blank(s)	Blank(s)	Blank(s)	Blank(s)	Blank(s)	99	Blank(s)	Blank(s)	Blank(s)	Blank(s)	Blank(s)	Blank(s)	Blank(s)	Blank(s)	Blank(s)	Blank(s)	Blank(s)	Blank(s)	Blank(s)	Blank(s)
244	1998	Yes	Not PRCDA	Pacific Coast	Bones and Joints	Malignant	4.4 Other specified and unspecified bone tumors	Unclassified	VIII(e) Unspecified malignant bone tumors	Bone	Bone	C40.3-Short bones of lower limb and associated joints	403	8801	Malignant	Moderately differentiated; Grade II	Left - origin of primary	Positive histology	8801/3: Spindle cell sarcoma	8801/3: Spindle cell sarcoma	8800-8809: soft tissue tumors and sarcomas, NOS	Not Brain	VIII(e) Unspecified malignant bone tumors	Bones and Joints	Blank(s)	Blank(s)	Localized	Blank(s)	Blank(s)	Localized only	Blank(s)	Blank(s)	Blank(s)	Blank(s)	Blank(s)	Blank(s)	Blank(s)	Blank(s)	Blank(s)	Blank(s)	Blank(s)	Blank(s)	Blank(s)	Blank(s)	Blank(s)	Blank(s)	Blank(s)	Blank(s)	Blank(s)
245	2015	Yes	Not PRCDA	Northern Plains	Bones and Joints	Malignant	4.4 Other specified and unspecified bone tumors	Unclassified	VIII(e) Unspecified malignant bone tumors	Bone	Bone	C41.9-Bone, NOS	419	8801	Malignant	Poorly differentiated; Grade III	Not a paired site	Positive histology	8801/3: Spindle cell sarcoma	8801/3: Spindle cell sarcoma	8800-8809: soft tissue tumors and sarcomas, NOS	Not Brain	VIII(e) Unspecified malignant bone tumors	Bones and Joints	Blank(s)	Regional by direct extension only	Regional	RE	Blank(s)	Blank(s)	IIB	T2	N0	M0	Blank(s)	Blank(s)	Blank(s)	Blank(s)	Blank(s)	Blank(s)	Blank(s)	IIB	Blank(s)	T2	N0	M0	Blank(s)	Blank(s)	Blank(s)
246	2001	Yes	PRCDA	Pacific Coast	Bones and Joints	Malignant	4.4 Other specified and unspecified bone tumors	Unclassified	VIII(e) Unspecified malignant bone tumors	Bone	Bone	C40.2-Long bones of lower limb and associated joints	402	8800	Malignant	Undifferentiated; anaplastic; Grade IV	Left - origin of primary	Positive histology	8800/3: Sarcoma, NOS	8800/3: Sarcoma, NOS	8800-8809: soft tissue tumors and sarcomas, NOS	Not Brain	VIII(e) Unspecified malignant bone tumors	Bones and Joints	Blank(s)	Blank(s)	Distant	Blank(s)	Distant site(s)/node(s) involved	Blank(s)	Blank(s)	Blank(s)	Blank(s)	Blank(s)	Blank(s)	Blank(s)	Blank(s)	Blank(s)	Blank(s)	Blank(s)	Blank(s)	Blank(s)	Blank(s)	Blank(s)	Blank(s)	Blank(s)	Blank(s)	Blank(s)	Blank(s)
247	2015	Yes	PRCDA	Southwest	Bones and Joints	Malignant	4.4 Other specified and unspecified bone tumors	Unclassified	VIII(e) Unspecified malignant bone tumors	Bone	Bone	C41.4-Pelvic bones, sacrum, coccyx and associated joints	414	8805	Malignant	Undifferentiated; anaplastic; Grade IV	Not a paired site	Positive histology	8805/3: Undifferentiated sarcoma	8805/3: Undifferentiated sarcoma	8800-8809: soft tissue tumors and sarcomas, NOS	Not Brain	VIII(e) Unspecified malignant bone tumors	Bones and Joints	Blank(s)	Distant site(s)/node(s) involved	Distant	D	Blank(s)	Blank(s)	III	T3	N0	M0	Blank(s)	Blank(s)	Blank(s)	Blank(s)	Blank(s)	Blank(s)	Blank(s)	III	Blank(s)	T3	N0	M0	Blank(s)	Blank(s)	Blank(s)
248	2011	Yes	Not PRCDA	East	Bones and Joints	Malignant	4.4 Other specified and unspecified bone tumors	Unclassified	VIII(e) Unspecified malignant bone tumors	Bone	Bone	C41.4-Pelvic bones, sacrum, coccyx and associated joints	414	8801	Malignant	Unknown	Not a paired site	Positive histology	8801/3: Spindle cell sarcoma	8801/3: Spindle cell sarcoma	8800-8809: soft tissue tumors and sarcomas, NOS	Not Brain	VIII(e) Unspecified malignant bone tumors	Bones and Joints	Blank(s)	Regional by direct extension only	Regional	RE	Blank(s)	Blank(s)	IB	T2	N0	M0	Blank(s)	Blank(s)	Blank(s)	Blank(s)	Blank(s)	Blank(s)	Blank(s)	UNK Stage	Blank(s)	T2	N0	M0	Blank(s)	Blank(s)	Blank(s)
249	2008	Yes	Not PRCDA	Pacific Coast	Bones and Joints	Malignant	4.4 Other specified and unspecified bone tumors	Unclassified	VIII(e) Unspecified malignant bone tumors	Bone	Bone	C41.2-Vertebral column	412	8000	Malignant	Unknown	Not a paired site	Positive histology	8000/3: Neoplasm, malignant	8000/3: Neoplasm, malignant	8000-8009: unspecified neoplasms	Not Brain	VIII(e) Unspecified malignant bone tumors	Bones and Joints	Blank(s)	Localized only	Localized	L	Blank(s)	Blank(s)	Blank(s)	Blank(s)	Blank(s)	Blank(s)	Blank(s)	Blank(s)	Blank(s)	Blank(s)	Blank(s)	Blank(s)	Blank(s)	NA	Blank(s)	NA	NA	NA	Blank(s)	Blank(s)	Blank(s)
250	2013	Yes	PRCDA	Pacific Coast	Bones and Joints	Malignant	4.4 Other specified and unspecified bone tumors	Unclassified	VIII(e) Unspecified malignant bone tumors	Bone	Bone	C41.4-Pelvic bones, sacrum, coccyx and associated joints	414	8800	Malignant	Unknown	Left - origin of primary	Positive histology	8800/3: Sarcoma, NOS	8800/3: Sarcoma, NOS	8800-8809: soft tissue tumors and sarcomas, NOS	Not Brain	VIII(e) Unspecified malignant bone tumors	Bones and Joints	Blank(s)	Distant site(s)/node(s) involved	Distant	D	Blank(s)	Blank(s)	IVB	TX	N1	M1b	Blank(s)	Blank(s)	Blank(s)	Blank(s)	Blank(s)	Blank(s)	Blank(s)	IVB	Blank(s)	TX	N1	M1b	Blank(s)	Blank(s)	Blank(s)
251	2013	Yes	Not PRCDA	Pacific Coast	Bones and Joints	Malignant	4.4 Other specified and unspecified bone tumors	Unclassified	VIII(e) Unspecified malignant bone tumors	Bone	Bone	C40.1-Short bones of upper limb and associated joints	401	8800	Malignant	Poorly differentiated; Grade III	Right - origin of primary	Positive histology	8800/3: Sarcoma, NOS	8800/3: Sarcoma, NOS	8800-8809: soft tissue tumors and sarcomas, NOS	Not Brain	VIII(e) Unspecified malignant bone tumors	Bones and Joints	Blank(s)	Localized only	Localized	L	Blank(s)	Blank(s)	IIA	T1	N0	M0	Blank(s)	Blank(s)	Blank(s)	Blank(s)	Blank(s)	Blank(s)	Blank(s)	IIA	Blank(s)	T1	N0	M0	Blank(s)	Blank(s)	Blank(s)
252	2011	Yes	Not PRCDA	East	Bones and Joints	Malignant	4.4 Other specified and unspecified bone tumors	Unclassified	VIII(e) Unspecified malignant bone tumors	Bone	Bone	C40.0-Long bones: upper limb, scapula, and associated joints	400	8801	Malignant	Undifferentiated; anaplastic; Grade IV	Right - origin of primary	Positive histology	8801/3: Spindle cell sarcoma	8801/3: Spindle cell sarcoma	8800-8809: soft tissue tumors and sarcomas, NOS	Not Brain	VIII(e) Unspecified malignant bone tumors	Bones and Joints	Blank(s)	Regional by direct extension only	Regional	RE	Blank(s)	Blank(s)	IIA	T1	N0	M0	Blank(s)	Blank(s)	Blank(s)	Blank(s)	Blank(s)	Blank(s)	Blank(s)	IIA	Blank(s)	T1	N0	M0	Blank(s)	Blank(s)	Blank(s)
253	2008	Yes	Not PRCDA	East	Bones and Joints	Malignant	4.4 Other specified and unspecified bone tumors	Unclassified	VIII(e) Unspecified malignant bone tumors	Bone	Bone	C41.2-Vertebral column	412	8803	Malignant	Poorly differentiated; Grade III	Not a paired site	Positive histology	8803/3: Small cell sarcoma	8803/3: Small cell sarcoma	8800-8809: soft tissue tumors and sarcomas, NOS	Not Brain	VIII(e) Unspecified malignant bone tumors	Bones and Joints	Blank(s)	Distant site(s)/node(s) involved	Distant	D	Blank(s)	Blank(s)	Blank(s)	Blank(s)	Blank(s)	Blank(s)	Blank(s)	Blank(s)	Blank(s)	Blank(s)	Blank(s)	Blank(s)	Blank(s)	IVA	Blank(s)	TX	N0	M1a	Blank(s)	Blank(s)	Blank(s)
254	1997	Yes	Not PRCDA	Northern Plains	Bones and Joints	Malignant	4.4 Other specified and unspecified bone tumors	Unclassified	VIII(e) Unspecified malignant bone tumors	Bone	Bone	C41.2-Vertebral column	412	8800	Malignant	Undifferentiated; anaplastic; Grade IV	Not a paired site	Positive histology	8800/3: Sarcoma, NOS	8800/3: Sarcoma, NOS	8800-8809: soft tissue tumors and sarcomas, NOS	Not Brain	VIII(e) Unspecified malignant bone tumors	Bones and Joints	Blank(s)	Blank(s)	Regional	Blank(s)	Blank(s)	Regional by direct extension only	Blank(s)	Blank(s)	Blank(s)	Blank(s)	Blank(s)	Blank(s)	Blank(s)	Blank(s)	Blank(s)	Blank(s)	Blank(s)	Blank(s)	Blank(s)	Blank(s)	Blank(s)	Blank(s)	Blank(s)	Blank(s)	Blank(s)
255	2010	Yes	PRCDA	Pacific Coast	Bones and Joints	Malignant	4.4 Other specified and unspecified bone tumors	Unclassified	VIII(e) Unspecified malignant bone tumors	Bone	Bone	C40.2-Long bones of lower limb and associated joints	402	8800	Malignant	Undifferentiated; anaplastic; Grade IV	Left - origin of primary	Positive histology	8800/3: Sarcoma, NOS	8800/3: Sarcoma, NOS	8800-8809: soft tissue tumors and sarcomas, NOS	Not Brain	VIII(e) Unspecified malignant bone tumors	Bones and Joints	Blank(s)	Distant site(s)/node(s) involved	Distant	D	Blank(s)	Blank(s)	IVB	T1	N0	M1b	Blank(s)	Blank(s)	Blank(s)	Blank(s)	Blank(s)	Blank(s)	Blank(s)	IVB	Blank(s)	T1	N0	M1b	Blank(s)	Blank(s)	Blank(s)
256	2016	Yes	Not PRCDA	Pacific Coast	Bones and Joints	Malignant	4.4 Other specified and unspecified bone tumors	Unclassified	VIII(e) Unspecified malignant bone tumors	Bone	Bone	C40.2-Long bones of lower limb and associated joints	402	8800	Malignant	Undifferentiated; anaplastic; Grade IV	Right - origin of primary	Positive histology	8800/3: Sarcoma, NOS	8800/3: Sarcoma, NOS	8800-8809: soft tissue tumors and sarcomas, NOS	Not Brain	VIII(e) Unspecified malignant bone tumors	Bones and Joints	Blank(s)	Distant site(s)/node(s) involved	Blank(s)	Blank(s)	Blank(s)	Blank(s)	Blank(s)	Blank(s)	Blank(s)	Blank(s)	4B	p2	c0	p1B	Pathologic	Pathologic	Pathologic	Blank(s)	Blank(s)	Blank(s)	Blank(s)	Blank(s)	Blank(s)	Blank(s)	Blank(s)
257	1981	Yes	Not PRCDA	East	Bones and Joints	Malignant	4.4 Other specified and unspecified bone tumors	Unclassified	VIII(e) Unspecified malignant bone tumors	Bone	Bone	C40.0-Long bones: upper limb, scapula, and associated joints	400	8003	Malignant	Moderately differentiated; Grade II	Right - origin of primary	Positive histology	8003/3: Malignant tumor, giant cell type	8003/3: Malignant tumor, giant cell type	8000-8009: unspecified neoplasms	Not Brain	VIII(e) Unspecified malignant bone tumors	Bones and Joints	Blank(s)	Blank(s)	Regional	Blank(s)	Blank(s)	Blank(s)	Blank(s)	Blank(s)	Blank(s)	Blank(s)	Blank(s)	Blank(s)	Blank(s)	Blank(s)	Blank(s)	Blank(s)	Blank(s)	Blank(s)	Blank(s)	Blank(s)	Blank(s)	Blank(s)	Blank(s)	Blank(s)	Blank(s)
258	2016	Yes	PRCDA	Pacific Coast	Bones and Joints	Malignant	4.4 Other specified and unspecified bone tumors	Unclassified	VIII(e) Unspecified malignant bone tumors	Bone	Bone	C41.4-Pelvic bones, sacrum, coccyx and associated joints	414	8000	Malignant	Poorly differentiated; Grade III	Left - origin of primary	Positive histology	8000/3: Neoplasm, malignant	8000/3: Neoplasm, malignant	8000-8009: unspecified neoplasms	Not Brain	VIII(e) Unspecified malignant bone tumors	Bones and Joints	Blank(s)	Distant site(s)/node(s) involved	Blank(s)	Blank(s)	Blank(s)	Blank(s)	Blank(s)	Blank(s)	Blank(s)	Blank(s)	Not applicable	Not applicable	Not applicable	Not applicable	Blank(s)	Blank(s)	Blank(s)	Blank(s)	Blank(s)	Blank(s)	Blank(s)	Blank(s)	Blank(s)	Blank(s)	Blank(s)
259	2002	Yes	PRCDA	Pacific Coast	Bones and Joints	Malignant	4.4 Other specified and unspecified bone tumors	Unclassified	VIII(e) Unspecified malignant bone tumors	Bone	Bone	C41.1-Mandible	411	8800	Malignant	Unknown	Right - origin of primary	Positive histology	8800/3: Sarcoma, NOS	8800/3: Sarcoma, NOS	8800-8809: soft tissue tumors and sarcomas, NOS	Not Brain	VIII(e) Unspecified malignant bone tumors	Bones and Joints	Blank(s)	Blank(s)	Localized	Blank(s)	Localized only	Blank(s)	Blank(s)	Blank(s)	Blank(s)	Blank(s)	Blank(s)	Blank(s)	Blank(s)	Blank(s)	Blank(s)	Blank(s)	Blank(s)	Blank(s)	Blank(s)	Blank(s)	Blank(s)	Blank(s)	Blank(s)	Blank(s)	Blank(s)
260	2014	Yes	PRCDA	Pacific Coast	Bones and Joints	Malignant	4.4 Other specified and unspecified bone tumors	Unclassified	VIII(e) Unspecified malignant bone tumors	Bone	Bone	C40.2-Long bones of lower limb and associated joints	402	8805	Malignant	Undifferentiated; anaplastic; Grade IV	Right - origin of primary	Positive histology	8805/3: Undifferentiated sarcoma	8805/3: Undifferentiated sarcoma	8800-8809: soft tissue tumors and sarcomas, NOS	Not Brain	VIII(e) Unspecified malignant bone tumors	Bones and Joints	Blank(s)	Regional by direct extension only	Regional	RE	Blank(s)	Blank(s)	IIA	T1	N0	M0	Blank(s)	Blank(s)	Blank(s)	Blank(s)	Blank(s)	Blank(s)	Blank(s)	IIA	Blank(s)	T1	N0	M0	Blank(s)	Blank(s)	Blank(s)
261	1995	Yes	Not PRCDA	Northern Plains	Bones and Joints	Malignant	4.4 Other specified and unspecified bone tumors	Unclassified	VIII(e) Unspecified malignant bone tumors	Bone	Bone	C40.2-Long bones of lower limb and associated joints	402	8800	Malignant	Undifferentiated; anaplastic; Grade IV	Right - origin of primary	Positive histology	8800/3: Sarcoma, NOS	8800/3: Sarcoma, NOS	8800-8809: soft tissue tumors and sarcomas, NOS	Not Brain	VIII(e) Unspecified malignant bone tumors	Bones and Joints	Blank(s)	Blank(s)	Distant	Blank(s)	Blank(s)	Distant site(s)/node(s) involved	Blank(s)	Blank(s)	Blank(s)	Blank(s)	Blank(s)	Blank(s)	Blank(s)	Blank(s)	Blank(s)	Blank(s)	Blank(s)	Blank(s)	Blank(s)	Blank(s)	Blank(s)	Blank(s)	Blank(s)	Blank(s)	Blank(s)
262	1983	Yes	PRCDA	Southwest	Bones and Joints	Malignant	4.4 Other specified and unspecified bone tumors	Unclassified	VIII(e) Unspecified malignant bone tumors	Bone	Bone	C40.0-Long bones: upper limb, scapula, and associated joints	400	8800	Malignant	Unknown	Right - origin of primary	Positive histology	8800/3: Sarcoma, NOS	8800/3: Sarcoma, NOS	8800-8809: soft tissue tumors and sarcomas, NOS	Not Brain	VIII(e) Unspecified malignant bone tumors	Bones and Joints	Blank(s)	Blank(s)	Distant	Blank(s)	Blank(s)	Blank(s)	Blank(s)	Blank(s)	Blank(s)	Blank(s)	Blank(s)	Blank(s)	Blank(s)	Blank(s)	Blank(s)	Blank(s)	Blank(s)	Blank(s)	Blank(s)	Blank(s)	Blank(s)	Blank(s)	Blank(s)	Blank(s)	Blank(s)
263	2001	Yes	Not PRCDA	East	Bones and Joints	Malignant	4.4 Other specified and unspecified bone tumors	Unclassified	VIII(e) Unspecified malignant bone tumors	Bone	Bone	C41.4-Pelvic bones, sacrum, coccyx and associated joints	414	8000	Malignant	Poorly differentiated; Grade III	Paired site, but no information concerning laterality	Positive histology	8000/3: Neoplasm, malignant	8000/3: Neoplasm, malignant	8000-8009: unspecified neoplasms	Not Brain	VIII(e) Unspecified malignant bone tumors	Bones and Joints	Blank(s)	Blank(s)	Regional	Blank(s)	Regional by direct extension only	Blank(s)	Blank(s)	Blank(s)	Blank(s)	Blank(s)	Blank(s)	Blank(s)	Blank(s)	Blank(s)	Blank(s)	Blank(s)	Blank(s)	Blank(s)	Blank(s)	Blank(s)	Blank(s)	Blank(s)	Blank(s)	Blank(s)	Blank(s)
264	2003	Yes	PRCDA	Pacific Coast	Bones and Joints	Malignant	4.4 Other specified and unspecified bone tumors	Unclassified	VIII(e) Unspecified malignant bone tumors	Bone	Bone	C41.2-Vertebral column	412	8800	Malignant	Unknown	Not a paired site	Positive histology	8800/3: Sarcoma, NOS	8800/3: Sarcoma, NOS	8800-8809: soft tissue tumors and sarcomas, NOS	Not Brain	VIII(e) Unspecified malignant bone tumors	Bones and Joints	Blank(s)	Blank(s)	Distant	Blank(s)	Distant site(s)/node(s) involved	Blank(s)	Blank(s)	Blank(s)	Blank(s)	Blank(s)	Blank(s)	Blank(s)	Blank(s)	Blank(s)	Blank(s)	Blank(s)	Blank(s)	Blank(s)	Blank(s)	Blank(s)	Blank(s)	Blank(s)	Blank(s)	Blank(s)	Blank(s)
265	2011	Yes	Not PRCDA	Pacific Coast	Bones and Joints	Malignant	4.4 Other specified and unspecified bone tumors	Unclassified	VIII(e) Unspecified malignant bone tumors	Bone	Bone	C41.1-Mandible	411	8000	Malignant	Unknown	Not a paired site	Positive histology	8000/3: Neoplasm, malignant	8000/3: Neoplasm, malignant	8000-8009: unspecified neoplasms	Not Brain	VIII(e) Unspecified malignant bone tumors	Bones and Joints	Blank(s)	Localized only	Localized	L	Blank(s)	Blank(s)	NA	NA	NA	NA	Blank(s)	Blank(s)	Blank(s)	Blank(s)	Blank(s)	Blank(s)	Blank(s)	NA	Blank(s)	NA	NA	NA	Blank(s)	Blank(s)	Blank(s)
266	2011	Yes	Not PRCDA	East	Bones and Joints	Malignant	4.4 Other specified and unspecified bone tumors	Unclassified	VIII(e) Unspecified malignant bone tumors	Bone	Bone	C41.4-Pelvic bones, sacrum, coccyx and associated joints	414	8800	Malignant	Poorly differentiated; Grade III	Left - origin of primary	Positive histology	8800/3: Sarcoma, NOS	8800/3: Sarcoma, NOS	8800-8809: soft tissue tumors and sarcomas, NOS	Not Brain	VIII(e) Unspecified malignant bone tumors	Bones and Joints	Blank(s)	Regional by direct extension only	Regional	RE	Blank(s)	Blank(s)	IIB	T2	N0	M0	Blank(s)	Blank(s)	Blank(s)	Blank(s)	Blank(s)	Blank(s)	Blank(s)	IIB	Blank(s)	T2	N0	M0	Blank(s)	Blank(s)	Blank(s)
267	2008	Yes	Not PRCDA	East	Bones and Joints	Malignant	4.4 Other specified and unspecified bone tumors	Unclassified	VIII(e) Unspecified malignant bone tumors	Bone	Bone	C41.4-Pelvic bones, sacrum, coccyx and associated joints	414	8800	Malignant	Undifferentiated; anaplastic; Grade IV	Paired site, but no information concerning laterality	Positive histology	8800/3: Sarcoma, NOS	8800/3: Sarcoma, NOS	8800-8809: soft tissue tumors and sarcomas, NOS	Not Brain	VIII(e) Unspecified malignant bone tumors	Bones and Joints	Blank(s)	Distant site(s)/node(s) involved	Distant	D	Blank(s)	Blank(s)	Blank(s)	Blank(s)	Blank(s)	Blank(s)	Blank(s)	Blank(s)	Blank(s)	Blank(s)	Blank(s)	Blank(s)	Blank(s)	IVB	Blank(s)	T1	N1	M1b	Blank(s)	Blank(s)	Blank(s)
268	2009	Yes	Not PRCDA	East	Bones and Joints	Malignant	4.4 Other specified and unspecified bone tumors	Unclassified	VIII(e) Unspecified malignant bone tumors	Bone	Bone	C40.2-Long bones of lower limb and associated joints	402	8800	Malignant	Unknown	Right - origin of primary	Positive histology	8800/3: Sarcoma, NOS	8800/3: Sarcoma, NOS	8800-8809: soft tissue tumors and sarcomas, NOS	Not Brain	VIII(e) Unspecified malignant bone tumors	Bones and Joints	Blank(s)	Localized only	Localized	L	Blank(s)	Blank(s)	Blank(s)	Blank(s)	Blank(s)	Blank(s)	Blank(s)	Blank(s)	Blank(s)	Blank(s)	Blank(s)	Blank(s)	Blank(s)	UNK Stage	Blank(s)	T1	N0	M0	Blank(s)	Blank(s)	Blank(s)
269	1990	Yes	Not PRCDA	Pacific Coast	Bones and Joints	Malignant	4.4 Other specified and unspecified bone tumors	Unclassified	VIII(e) Unspecified malignant bone tumors	Bone	Bone	C41.3-Rib, sternum, clavicle and associated joints	413	8000	Malignant	Unknown	Left - origin of primary	Positive histology	8000/3: Neoplasm, malignant	8000/3: Neoplasm, malignant	8000-8009: unspecified neoplasms	Not Brain	VIII(e) Unspecified malignant bone tumors	Bones and Joints	Blank(s)	Blank(s)	Regional	Blank(s)	Blank(s)	Blank(s)	Blank(s)	Blank(s)	Blank(s)	Blank(s)	Blank(s)	Blank(s)	Blank(s)	Blank(s)	Blank(s)	Blank(s)	Blank(s)	Blank(s)	Blank(s)	Blank(s)	Blank(s)	Blank(s)	Blank(s)	Blank(s)	Blank(s)
270	2008	Yes	Not PRCDA	Northern Plains	Bones and Joints	Malignant	4.4 Other specified and unspecified bone tumors	Unclassified	VIII(e) Unspecified malignant bone tumors	Bone	Bone	C41.4-Pelvic bones, sacrum, coccyx and associated joints	414	8800	Malignant	Unknown	Right - origin of primary	Positive histology	8800/3: Sarcoma, NOS	8800/3: Sarcoma, NOS	8800-8809: soft tissue tumors and sarcomas, NOS	Not Brain	VIII(e) Unspecified malignant bone tumors	Bones and Joints	Blank(s)	Distant site(s)/node(s) involved	Distant	D	Blank(s)	Blank(s)	Blank(s)	Blank(s)	Blank(s)	Blank(s)	Blank(s)	Blank(s)	Blank(s)	Blank(s)	Blank(s)	Blank(s)	Blank(s)	IVB	Blank(s)	T2	N0	M1b	Blank(s)	Blank(s)	Blank(s)
271	1990	Yes	Not PRCDA	East	Bones and Joints	Malignant	4.4 Other specified and unspecified bone tumors	Unclassified	VIII(e) Unspecified malignant bone tumors	Bone	Bone	C40.2-Long bones of lower limb and associated joints	402	8801	Malignant	Undifferentiated; anaplastic; Grade IV	Right - origin of primary	Positive histology	8801/3: Spindle cell sarcoma	8801/3: Spindle cell sarcoma	8800-8809: soft tissue tumors and sarcomas, NOS	Not Brain	VIII(e) Unspecified malignant bone tumors	Bones and Joints	Blank(s)	Blank(s)	Localized	Blank(s)	Blank(s)	Blank(s)	Blank(s)	Blank(s)	Blank(s)	Blank(s)	Blank(s)	Blank(s)	Blank(s)	Blank(s)	Blank(s)	Blank(s)	Blank(s)	Blank(s)	Blank(s)	Blank(s)	Blank(s)	Blank(s)	Blank(s)	Blank(s)	Blank(s)
272	2016	Yes	PRCDA	Pacific Coast	Bones and Joints	Malignant	4.4 Other specified and unspecified bone tumors	Unclassified	VIII(e) Unspecified malignant bone tumors	Bone	Bone	C41.4-Pelvic bones, sacrum, coccyx and associated joints	414	8800	Malignant	Unknown	Not a paired site	Positive histology	8800/3: Sarcoma, NOS	8800/3: Sarcoma, NOS	8800-8809: soft tissue tumors and sarcomas, NOS	Not Brain	VIII(e) Unspecified malignant bone tumors	Bones and Joints	Blank(s)	Distant site(s)/node(s) involved	Blank(s)	Blank(s)	Blank(s)	Blank(s)	Blank(s)	Blank(s)	Blank(s)	Blank(s)	4A	c1	c0	c1A	Clinical	Clinical	Pathologic	Blank(s)	Blank(s)	Blank(s)	Blank(s)	Blank(s)	Blank(s)	Blank(s)	Blank(s)
273	2008	Yes	PRCDA	Pacific Coast	Bones and Joints	Malignant	4.4 Other specified and unspecified bone tumors	Unclassified	VIII(e) Unspecified malignant bone tumors	Bone	Bone	C41.4-Pelvic bones, sacrum, coccyx and associated joints	414	8800	Malignant	Unknown	Right - origin of primary	Positive histology	8800/3: Sarcoma, NOS	8800/3: Sarcoma, NOS	8800-8809: soft tissue tumors and sarcomas, NOS	Not Brain	VIII(e) Unspecified malignant bone tumors	Bones and Joints	Blank(s)	Distant site(s)/node(s) involved	Distant	D	Blank(s)	Blank(s)	Blank(s)	Blank(s)	Blank(s)	Blank(s)	Blank(s)	Blank(s)	Blank(s)	Blank(s)	Blank(s)	Blank(s)	Blank(s)	IVB	Blank(s)	TX	NX	M1b	Blank(s)	Blank(s)	Blank(s)
274	2012	Yes	PRCDA	Pacific Coast	Bones and Joints	Malignant	4.4 Other specified and unspecified bone tumors	Unclassified	VIII(e) Unspecified malignant bone tumors	Bone	Bone	C41.1-Mandible	411	8000	Malignant	Poorly differentiated; Grade III	Not a paired site	Positive histology	8000/3: Neoplasm, malignant	8000/3: Neoplasm, malignant	8000-8009: unspecified neoplasms	Not Brain	VIII(e) Unspecified malignant bone tumors	Bones and Joints	Blank(s)	Unknown/unstaged/unspecified/DCO	Unstaged	U	Blank(s)	Blank(s)	NA	NA	NA	NA	Blank(s)	Blank(s)	Blank(s)	Blank(s)	Blank(s)	Blank(s)	Blank(s)	NA	Blank(s)	NA	NA	NA	Blank(s)	Blank(s)	Blank(s)
275	2014	Yes	Not PRCDA	East	Bones and Joints	Malignant	4.4 Other specified and unspecified bone tumors	Unclassified	VIII(e) Unspecified malignant bone tumors	Bone	Bone	C41.1-Mandible	411	8801	Malignant	Unknown	Right - origin of primary	Positive histology	8801/3: Spindle cell sarcoma	8801/3: Spindle cell sarcoma	8800-8809: soft tissue tumors and sarcomas, NOS	Not Brain	VIII(e) Unspecified malignant bone tumors	Bones and Joints	Blank(s)	Localized only	Localized	L	Blank(s)	Blank(s)	IA	T1	N0	M0	Blank(s)	Blank(s)	Blank(s)	Blank(s)	Blank(s)	Blank(s)	Blank(s)	UNK Stage	Blank(s)	T1	N0	M0	Blank(s)	Blank(s)	Blank(s)
276	2004	Yes	Not PRCDA	East	Bones and Joints	Malignant	4.4 Other specified and unspecified bone tumors	Unclassified	VIII(e) Unspecified malignant bone tumors	Bone	Bone	C40.2-Long bones of lower limb and associated joints	402	8800	Malignant	Unknown	Right - origin of primary	Positive histology	8800/3: Sarcoma, NOS	8800/3: Sarcoma, NOS	8800-8809: soft tissue tumors and sarcomas, NOS	Not Brain	VIII(e) Unspecified malignant bone tumors	Bones and Joints	Blank(s)	Regional by direct extension only	Regional	RE	Blank(s)	Blank(s)	Blank(s)	Blank(s)	Blank(s)	Blank(s)	Blank(s)	Blank(s)	Blank(s)	Blank(s)	Blank(s)	Blank(s)	Blank(s)	UNK Stage	Blank(s)	TX	N0	M0	Blank(s)	Blank(s)	Blank(s)
277	2012	Yes	Not PRCDA	Pacific Coast	Bones and Joints	Malignant	4.4 Other specified and unspecified bone tumors	Unclassified	VIII(e) Unspecified malignant bone tumors	Bone	Bone	C41.4-Pelvic bones, sacrum, coccyx and associated joints	414	8803	Malignant	Undifferentiated; anaplastic; Grade IV	Left - origin of primary	Positive histology	8803/3: Small cell sarcoma	8803/3: Small cell sarcoma	8800-8809: soft tissue tumors and sarcomas, NOS	Not Brain	VIII(e) Unspecified malignant bone tumors	Bones and Joints	Blank(s)	Distant site(s)/node(s) involved	Distant	D	Blank(s)	Blank(s)	IVB	TX	N0	M1b	Blank(s)	Blank(s)	Blank(s)	Blank(s)	Blank(s)	Blank(s)	Blank(s)	IVB	Blank(s)	TX	N0	M1b	Blank(s)	Blank(s)	Blank(s)
278	1985	Yes	PRCDA	East	Bones and Joints	Malignant	4.4 Other specified and unspecified bone tumors	Unclassified	VIII(e) Unspecified malignant bone tumors	Bone	Bone	C40.0-Long bones: upper limb, scapula, and associated joints	400	8000	Malignant	Unknown	Right - origin of primary	Positive histology	8000/3: Neoplasm, malignant	8000/3: Neoplasm, malignant	8000-8009: unspecified neoplasms	Not Brain	VIII(e) Unspecified malignant bone tumors	Bones and Joints	Blank(s)	Blank(s)	Unstaged	Blank(s)	Blank(s)	Blank(s)	Blank(s)	Blank(s)	Blank(s)	Blank(s)	Blank(s)	Blank(s)	Blank(s)	Blank(s)	Blank(s)	Blank(s)	Blank(s)	Blank(s)	Blank(s)	Blank(s)	Blank(s)	Blank(s)	Blank(s)	Blank(s)	Blank(s)
279	2013	Yes	Not PRCDA	Northern Plains	Bones and Joints	Malignant	4.4 Other specified and unspecified bone tumors	Unclassified	VIII(e) Unspecified malignant bone tumors	Bone	Bone	C41.4-Pelvic bones, sacrum, coccyx and associated joints	414	8800	Malignant	Unknown	Not a paired site	Positive histology	8800/3: Sarcoma, NOS	8800/3: Sarcoma, NOS	8800-8809: soft tissue tumors and sarcomas, NOS	Not Brain	VIII(e) Unspecified malignant bone tumors	Bones and Joints	Blank(s)	Localized only	Localized	L	Blank(s)	Blank(s)	IA	T1	N0	M0	Blank(s)	Blank(s)	Blank(s)	Blank(s)	Blank(s)	Blank(s)	Blank(s)	UNK Stage	Blank(s)	T1	N0	M0	Blank(s)	Blank(s)	Blank(s)
280	2014	Yes	Not PRCDA	Northern Plains	Bones and Joints	Malignant	4.4 Other specified and unspecified bone tumors	Unclassified	VIII(e) Unspecified malignant bone tumors	Bone	Bone	C40.2-Long bones of lower limb and associated joints	402	8805	Malignant	Undifferentiated; anaplastic; Grade IV	Left - origin of primary	Positive histology	8805/3: Undifferentiated sarcoma	8805/3: Undifferentiated sarcoma	8800-8809: soft tissue tumors and sarcomas, NOS	Not Brain	VIII(e) Unspecified malignant bone tumors	Bones and Joints	Blank(s)	Regional by direct extension only	Regional	RE	Blank(s)	Blank(s)	IIA	T1	N0	M0	Blank(s)	Blank(s)	Blank(s)	Blank(s)	Blank(s)	Blank(s)	Blank(s)	IIA	Blank(s)	T1	N0	M0	Blank(s)	Blank(s)	Blank(s)
281	2005	Yes	Not PRCDA	Southwest	Bones and Joints	Malignant	5.3.1.1 Specified (excluding Kaposi sarcoma)	Unclassified	VIII(e) Unspecified malignant bone tumors	Bone	Bone	C40.2-Long bones of lower limb and associated joints	402	8804	Malignant	Undifferentiated; anaplastic; Grade IV	Right - origin of primary	Positive histology	8804/3: Epithelioid sarcoma	8804/3: Epithelioid sarcoma	8800-8809: soft tissue tumors and sarcomas, NOS	Not Brain	VIII(e) Unspecified malignant bone tumors	Bones and Joints	Blank(s)	Localized only	Localized	L	Blank(s)	Blank(s)	Blank(s)	Blank(s)	Blank(s)	Blank(s)	Blank(s)	Blank(s)	Blank(s)	Blank(s)	Blank(s)	Blank(s)	Blank(s)	UNK Stage	Blank(s)	T1	NX	M0	Blank(s)	Blank(s)	Blank(s)
282	1989	Yes	Not PRCDA	East	Bones and Joints	Malignant	4.4 Other specified and unspecified bone tumors	Unclassified	VIII(e) Unspecified malignant bone tumors	Bone	Bone	C40.2-Long bones of lower limb and associated joints	402	8800	Malignant	Unknown	Right - origin of primary	Positive histology	8800/3: Sarcoma, NOS	8800/3: Sarcoma, NOS	8800-8809: soft tissue tumors and sarcomas, NOS	Not Brain	VIII(e) Unspecified malignant bone tumors	Bones and Joints	Blank(s)	Blank(s)	Distant	Blank(s)	Blank(s)	Blank(s)	Blank(s)	Blank(s)	Blank(s)	Blank(s)	Blank(s)	Blank(s)	Blank(s)	Blank(s)	Blank(s)	Blank(s)	Blank(s)	Blank(s)	Blank(s)	Blank(s)	Blank(s)	Blank(s)	Blank(s)	Blank(s)	Blank(s)
283	2013	Yes	PRCDA	Pacific Coast	Bones and Joints	Malignant	4.4 Other specified and unspecified bone tumors	Unclassified	VIII(e) Unspecified malignant bone tumors	Bone	Bone	C40.3-Short bones of lower limb and associated joints	403	8805	Malignant	Undifferentiated; anaplastic; Grade IV	Right - origin of primary	Positive histology	8805/3: Undifferentiated sarcoma	8805/3: Undifferentiated sarcoma	8800-8809: soft tissue tumors and sarcomas, NOS	Not Brain	VIII(e) Unspecified malignant bone tumors	Bones and Joints	Blank(s)	Distant site(s)/node(s) involved	Distant	D	Blank(s)	Blank(s)	IVB	TX	N0	M1b	Blank(s)	Blank(s)	Blank(s)	Blank(s)	Blank(s)	Blank(s)	Blank(s)	IVB	Blank(s)	TX	N0	M1b	Blank(s)	Blank(s)	Blank(s)
284	2014	Yes	PRCDA	Pacific Coast	Bones and Joints	Malignant	4.4 Other specified and unspecified bone tumors	Unclassified	VIII(e) Unspecified malignant bone tumors	Bone	Bone	C41.4-Pelvic bones, sacrum, coccyx and associated joints	414	8000	Malignant	Well differentiated; Grade I	Left - origin of primary	Positive histology	8000/3: Neoplasm, malignant	8000/3: Neoplasm, malignant	8000-8009: unspecified neoplasms	Not Brain	VIII(e) Unspecified malignant bone tumors	Bones and Joints	Blank(s)	Localized only	Localized	L	Blank(s)	Blank(s)	NA	NA	NA	NA	Blank(s)	Blank(s)	Blank(s)	Blank(s)	Blank(s)	Blank(s)	Blank(s)	NA	Blank(s)	NA	NA	NA	Blank(s)	Blank(s)	Blank(s)
285	2014	Yes	Not PRCDA	East	Bones and Joints	Malignant	4.4 Other specified and unspecified bone tumors	Unclassified	VIII(e) Unspecified malignant bone tumors	Bone	Bone	C41.0-Bones of skull and face and associated joints	410	8801	Malignant	Poorly differentiated; Grade III	Right - origin of primary	Positive histology	8801/3: Spindle cell sarcoma	8801/3: Spindle cell sarcoma	8800-8809: soft tissue tumors and sarcomas, NOS	Not Brain	VIII(e) Unspecified malignant bone tumors	Bones and Joints	Blank(s)	Distant site(s)/node(s) involved	Distant	D	Blank(s)	Blank(s)	III	T3	N0	M0	Blank(s)	Blank(s)	Blank(s)	Blank(s)	Blank(s)	Blank(s)	Blank(s)	III	Blank(s)	T3	N0	M0	Blank(s)	Blank(s)	Blank(s)
286	1998	Yes	Not PRCDA	Pacific Coast	Bones and Joints	Malignant	4.4 Other specified and unspecified bone tumors	Unclassified	VIII(e) Unspecified malignant bone tumors	Bone	Bone	C41.2-Vertebral column	412	8800	Malignant	Unknown	Not a paired site	Positive histology	8800/3: Sarcoma, NOS	8800/3: Sarcoma, NOS	8800-8809: soft tissue tumors and sarcomas, NOS	Not Brain	VIII(e) Unspecified malignant bone tumors	Bones and Joints	Blank(s)	Blank(s)	Unstaged	Blank(s)	Blank(s)	Unknown/unstaged/unspecified/DCO	Blank(s)	Blank(s)	Blank(s)	Blank(s)	Blank(s)	Blank(s)	Blank(s)	Blank(s)	Blank(s)	Blank(s)	Blank(s)	Blank(s)	Blank(s)	Blank(s)	Blank(s)	Blank(s)	Blank(s)	Blank(s)	Blank(s)
287	2004	Yes	Not PRCDA	Southwest	Bones and Joints	Malignant	4.4 Other specified and unspecified bone tumors	Unclassified	VIII(e) Unspecified malignant bone tumors	Bone	Bone	C41.2-Vertebral column	412	8800	Malignant	Unknown	Not a paired site	Positive histology	8800/3: Sarcoma, NOS	8800/3: Sarcoma, NOS	8800-8809: soft tissue tumors and sarcomas, NOS	Not Brain	VIII(e) Unspecified malignant bone tumors	Bones and Joints	Blank(s)	Localized only	Localized	L	Blank(s)	Blank(s)	Blank(s)	Blank(s)	Blank(s)	Blank(s)	Blank(s)	Blank(s)	Blank(s)	Blank(s)	Blank(s)	Blank(s)	Blank(s)	UNK Stage	Blank(s)	TX	N0	M0	Blank(s)	Blank(s)	Blank(s)
288	2009	Yes	PRCDA	Pacific Coast	Bones and Joints	Malignant	4.4 Other specified and unspecified bone tumors	Unclassified	VIII(e) Unspecified malignant bone tumors	Bone	Bone	C40.2-Long bones of lower limb and associated joints	402	8800	Malignant	Undifferentiated; anaplastic; Grade IV	Left - origin of primary	Positive histology	8800/3: Sarcoma, NOS	8800/3: Sarcoma, NOS	8800-8809: soft tissue tumors and sarcomas, NOS	Not Brain	VIII(e) Unspecified malignant bone tumors	Bones and Joints	Blank(s)	Localized only	Localized	L	Blank(s)	Blank(s)	Blank(s)	Blank(s)	Blank(s)	Blank(s)	Blank(s)	Blank(s)	Blank(s)	Blank(s)	Blank(s)	Blank(s)	Blank(s)	UNK Stage	Blank(s)	TX	N0	M0	Blank(s)	Blank(s)	Blank(s)
289	2016	Yes	Not PRCDA	Pacific Coast	Bones and Joints	Malignant	4.4 Other specified and unspecified bone tumors	Unclassified	VIII(e) Unspecified malignant bone tumors	Bone	Bone	C40.2-Long bones of lower limb and associated joints	402	8800	Malignant	Moderately differentiated; Grade II	Right - origin of primary	Positive histology	8800/3: Sarcoma, NOS	8800/3: Sarcoma, NOS	8800-8809: soft tissue tumors and sarcomas, NOS	Not Brain	VIII(e) Unspecified malignant bone tumors	Bones and Joints	Blank(s)	Regional by direct extension only	Blank(s)	Blank(s)	Blank(s)	Blank(s)	Blank(s)	Blank(s)	Blank(s)	Blank(s)	1A	p1	c0	c0	Pathologic	Clinical	Clinical	Blank(s)	Blank(s)	Blank(s)	Blank(s)	Blank(s)	Blank(s)	Blank(s)	Blank(s)
290	2014	Yes	Not PRCDA	East	Bones and Joints	Malignant	4.4 Other specified and unspecified bone tumors	Unclassified	VIII(e) Unspecified malignant bone tumors	Bone	Bone	C41.0-Bones of skull and face and associated joints	410	8801	Malignant	Moderately differentiated; Grade II	Left - origin of primary	Positive histology	8801/3: Spindle cell sarcoma	8801/3: Spindle cell sarcoma	8800-8809: soft tissue tumors and sarcomas, NOS	Not Brain	VIII(e) Unspecified malignant bone tumors	Bones and Joints	Blank(s)	Regional by direct extension only	Regional	RE	Blank(s)	Blank(s)	IA	T1	N0	M0	Blank(s)	Blank(s)	Blank(s)	Blank(s)	Blank(s)	Blank(s)	Blank(s)	IA	Blank(s)	T1	N0	M0	Blank(s)	Blank(s)	Blank(s)
291	2014	Yes	Not PRCDA	East	Bones and Joints	Malignant	4.4 Other specified and unspecified bone tumors	Unclassified	VIII(e) Unspecified malignant bone tumors	Bone	Bone	C41.2-Vertebral column	412	8801	Malignant	Poorly differentiated; Grade III	Not a paired site	Positive histology	8801/3: Spindle cell sarcoma	8801/3: Spindle cell sarcoma	8800-8809: soft tissue tumors and sarcomas, NOS	Not Brain	VIII(e) Unspecified malignant bone tumors	Bones and Joints	Blank(s)	Distant site(s)/node(s) involved	Distant	D	Blank(s)	Blank(s)	IVNOS	TX	N0	M1NOS	Blank(s)	Blank(s)	Blank(s)	Blank(s)	Blank(s)	Blank(s)	Blank(s)	IVNOS	Blank(s)	TX	N0	M1NOS	Blank(s)	Blank(s)	Blank(s)
292	2006	Yes	Not PRCDA	East	Bones and Joints	Malignant	4.4 Other specified and unspecified bone tumors	Unclassified	VIII(e) Unspecified malignant bone tumors	Bone	Bone	C40.2-Long bones of lower limb and associated joints	402	8800	Malignant	Moderately differentiated; Grade II	Left - origin of primary	Positive histology	8800/3: Sarcoma, NOS	8800/3: Sarcoma, NOS	8800-8809: soft tissue tumors and sarcomas, NOS	Not Brain	VIII(e) Unspecified malignant bone tumors	Bones and Joints	Blank(s)	Localized only	Localized	L	Blank(s)	Blank(s)	Blank(s)	Blank(s)	Blank(s)	Blank(s)	Blank(s)	Blank(s)	Blank(s)	Blank(s)	Blank(s)	Blank(s)	Blank(s)	IA	Blank(s)	T1	N0	M0	Blank(s)	Blank(s)	Blank(s)
293	1982	Yes	PRCDA	East	Bones and Joints	Malignant	4.4 Other specified and unspecified bone tumors	Unclassified	VIII(e) Unspecified malignant bone tumors	Bone	Bone	C41.2-Vertebral column	412	8801	Malignant	Well differentiated; Grade I	Not a paired site	Positive histology	8801/3: Spindle cell sarcoma	8801/3: Spindle cell sarcoma	8800-8809: soft tissue tumors and sarcomas, NOS	Not Brain	VIII(e) Unspecified malignant bone tumors	Bones and Joints	Blank(s)	Blank(s)	Distant	Blank(s)	Blank(s)	Blank(s)	Blank(s)	Blank(s)	Blank(s)	Blank(s)	Blank(s)	Blank(s)	Blank(s)	Blank(s)	Blank(s)	Blank(s)	Blank(s)	Blank(s)	Blank(s)	Blank(s)	Blank(s)	Blank(s)	Blank(s)	Blank(s)	Blank(s)
294	1980	Yes	Not PRCDA	Northern Plains	Bones and Joints	Malignant	4.4 Other specified and unspecified bone tumors	Unclassified	VIII(e) Unspecified malignant bone tumors	Bone	Bone	C40.0-Long bones: upper limb, scapula, and associated joints	400	8002	Malignant	Undifferentiated; anaplastic; Grade IV	Left - origin of primary	Positive histology	8002/3: Malignant tumor, small cell type	8002/3: Malignant tumor, small cell type	8000-8009: unspecified neoplasms	Not Brain	VIII(e) Unspecified malignant bone tumors	Bones and Joints	Blank(s)	Blank(s)	Regional	Blank(s)	Blank(s)	Blank(s)	Blank(s)	Blank(s)	Blank(s)	Blank(s)	Blank(s)	Blank(s)	Blank(s)	Blank(s)	Blank(s)	Blank(s)	Blank(s)	Blank(s)	Blank(s)	Blank(s)	Blank(s)	Blank(s)	Blank(s)	Blank(s)	Blank(s)
295	2013	Yes	Not PRCDA	Southwest	Bones and Joints	Malignant	4.4 Other specified and unspecified bone tumors	Unclassified	VIII(e) Unspecified malignant bone tumors	Bone	Bone	C41.2-Vertebral column	412	8000	Malignant	Unknown	Not a paired site	Positive histology	8000/3: Neoplasm, malignant	8000/3: Neoplasm, malignant	8000-8009: unspecified neoplasms	Not Brain	VIII(e) Unspecified malignant bone tumors	Bones and Joints	Blank(s)	Unknown/unstaged/unspecified/DCO	Unstaged	U	Blank(s)	Blank(s)	NA	NA	NA	NA	Blank(s)	Blank(s)	Blank(s)	Blank(s)	Blank(s)	Blank(s)	Blank(s)	NA	Blank(s)	NA	NA	NA	Blank(s)	Blank(s)	Blank(s)
296	2016	Yes	Not PRCDA	Pacific Coast	Bones and Joints	Malignant	4.4 Other specified and unspecified bone tumors	Unclassified	VIII(e) Unspecified malignant bone tumors	Bone	Bone	C41.1-Mandible	411	8000	Malignant	Moderately differentiated; Grade II	Not a paired site	Positive histology	8000/3: Neoplasm, malignant	8000/3: Neoplasm, malignant	8000-8009: unspecified neoplasms	Not Brain	VIII(e) Unspecified malignant bone tumors	Bones and Joints	Blank(s)	Distant site(s)/node(s) involved	Blank(s)	Blank(s)	Blank(s)	Blank(s)	Blank(s)	Blank(s)	Blank(s)	Blank(s)	Not applicable	Not applicable	Not applicable	Not applicable	Blank(s)	Blank(s)	Blank(s)	Blank(s)	Blank(s)	Blank(s)	Blank(s)	Blank(s)	Blank(s)	Blank(s)	Blank(s)
297	2014	Yes	Not PRCDA	East	Bones and Joints	Malignant	4.4 Other specified and unspecified bone tumors	Unclassified	VIII(e) Unspecified malignant bone tumors	Bone	Bone	C41.2-Vertebral column	412	8000	Malignant	Unknown	Not a paired site	Positive histology	8000/3: Neoplasm, malignant	8000/3: Neoplasm, malignant	8000-8009: unspecified neoplasms	Not Brain	VIII(e) Unspecified malignant bone tumors	Bones and Joints	Blank(s)	Distant site(s)/node(s) involved	Distant	D	Blank(s)	Blank(s)	NA	NA	NA	NA	Blank(s)	Blank(s)	Blank(s)	Blank(s)	Blank(s)	Blank(s)	Blank(s)	NA	Blank(s)	NA	NA	NA	Blank(s)	Blank(s)	Blank(s)
298	2008	Yes	Not PRCDA	Pacific Coast	Bones and Joints	Malignant	4.4 Other specified and unspecified bone tumors	Unclassified	VIII(e) Unspecified malignant bone tumors	Bone	Bone	C41.3-Rib, sternum, clavicle and associated joints	413	8800	Malignant	Undifferentiated; anaplastic; Grade IV	Right - origin of primary	Positive histology	8800/3: Sarcoma, NOS	8800/3: Sarcoma, NOS	8800-8809: soft tissue tumors and sarcomas, NOS	Not Brain	VIII(e) Unspecified malignant bone tumors	Bones and Joints	Blank(s)	Regional by direct extension only	Regional	RE	Blank(s)	Blank(s)	Blank(s)	Blank(s)	Blank(s)	Blank(s)	Blank(s)	Blank(s)	Blank(s)	Blank(s)	Blank(s)	Blank(s)	Blank(s)	IIA	Blank(s)	T1	N0	M0	Blank(s)	Blank(s)	Blank(s)
299	2005	Yes	Not PRCDA	Pacific Coast	Bones and Joints	Malignant	4.4 Other specified and unspecified bone tumors	Unclassified	VIII(e) Unspecified malignant bone tumors	Bone	Bone	C41.2-Vertebral column	412	8800	Malignant	Undifferentiated; anaplastic; Grade IV	Not a paired site	Positive histology	8800/3: Sarcoma, NOS	8800/3: Sarcoma, NOS	8800-8809: soft tissue tumors and sarcomas, NOS	Not Brain	VIII(e) Unspecified malignant bone tumors	Bones and Joints	Blank(s)	Regional by direct extension only	Regional	RE	Blank(s)	Blank(s)	Blank(s)	Blank(s)	Blank(s)	Blank(s)	Blank(s)	Blank(s)	Blank(s)	Blank(s)	Blank(s)	Blank(s)	Blank(s)	IIA	Blank(s)	T1	N0	M0	Blank(s)	Blank(s)	Blank(s)
300	2011	Yes	PRCDA	Southwest	Bones and Joints	Malignant	4.4 Other specified and unspecified bone tumors	Unclassified	VIII(e) Unspecified malignant bone tumors	Bone	Bone	C41.4-Pelvic bones, sacrum, coccyx and associated joints	414	8801	Malignant	Unknown	Not a paired site	Positive histology	8801/3: Spindle cell sarcoma	8801/3: Spindle cell sarcoma	8800-8809: soft tissue tumors and sarcomas, NOS	Not Brain	VIII(e) Unspecified malignant bone tumors	Bones and Joints	Blank(s)	Distant site(s)/node(s) involved	Distant	D	Blank(s)	Blank(s)	IVA	T2	N0	M1a	Blank(s)	Blank(s)	Blank(s)	Blank(s)	Blank(s)	Blank(s)	Blank(s)	IVA	Blank(s)	T2	N0	M1a	Blank(s)	Blank(s)	Blank(s)
301	2011	Yes	PRCDA	Pacific Coast	Bones and Joints	Malignant	4.4 Other specified and unspecified bone tumors	Unclassified	VIII(e) Unspecified malignant bone tumors	Bone	Bone	C40.2-Long bones of lower limb and associated joints	402	8801	Malignant	Unknown	Right - origin of primary	Positive histology	8801/3: Spindle cell sarcoma	8801/3: Spindle cell sarcoma	8800-8809: soft tissue tumors and sarcomas, NOS	Not Brain	VIII(e) Unspecified malignant bone tumors	Bones and Joints	Blank(s)	Distant site(s)/node(s) involved	Distant	D	Blank(s)	Blank(s)	IVB	TX	N1	M1b	Blank(s)	Blank(s)	Blank(s)	Blank(s)	Blank(s)	Blank(s)	Blank(s)	IVB	Blank(s)	TX	N1	M1b	Blank(s)	Blank(s)	Blank(s)
302	2011	Yes	PRCDA	Pacific Coast	Bones and Joints	Malignant	4.4 Other specified and unspecified bone tumors	Unclassified	VIII(e) Unspecified malignant bone tumors	Bone	Bone	C40.2-Long bones of lower limb and associated joints	402	8805	Malignant	Undifferentiated; anaplastic; Grade IV	Left - origin of primary	Positive histology	8805/3: Undifferentiated sarcoma	8805/3: Undifferentiated sarcoma	8800-8809: soft tissue tumors and sarcomas, NOS	Not Brain	VIII(e) Unspecified malignant bone tumors	Bones and Joints	Blank(s)	Distant site(s)/node(s) involved	Distant	D	Blank(s)	Blank(s)	IVA	T2	NX	M1a	Blank(s)	Blank(s)	Blank(s)	Blank(s)	Blank(s)	Blank(s)	Blank(s)	IVNOS	Blank(s)	T2	NX	M1a	Blank(s)	Blank(s)	Blank(s)
303	2014	Yes	PRCDA	Pacific Coast	Bones and Joints	Malignant	4.4 Other specified and unspecified bone tumors	Unclassified	VIII(e) Unspecified malignant bone tumors	Bone	Bone	C40.0-Long bones: upper limb, scapula, and associated joints	400	8800	Malignant	Undifferentiated; anaplastic; Grade IV	Right - origin of primary	Positive histology	8800/3: Sarcoma, NOS	8800/3: Sarcoma, NOS	8800-8809: soft tissue tumors and sarcomas, NOS	Not Brain	VIII(e) Unspecified malignant bone tumors	Bones and Joints	Blank(s)	Distant site(s)/node(s) involved	Distant	D	Blank(s)	Blank(s)	IVB	TX	N1	M1b	Blank(s)	Blank(s)	Blank(s)	Blank(s)	Blank(s)	Blank(s)	Blank(s)	IVB	Blank(s)	TX	N1	M1b	Blank(s)	Blank(s)	Blank(s)
304	2007	Yes	Not PRCDA	East	Bones and Joints	Malignant	4.4 Other specified and unspecified bone tumors	Unclassified	VIII(e) Unspecified malignant bone tumors	Bone	Bone	C41.0-Bones of skull and face and associated joints	410	8004	Malignant	Well differentiated; Grade I	Not a paired site	Positive histology	8004/3: Malignant tumor, spindle cell type	8004/3: Malignant tumor, spindle cell type	8000-8009: unspecified neoplasms	Not Brain	VIII(e) Unspecified malignant bone tumors	Bones and Joints	Blank(s)	Localized only	Localized	L	Blank(s)	Blank(s)	Blank(s)	Blank(s)	Blank(s)	Blank(s)	Blank(s)	Blank(s)	Blank(s)	Blank(s)	Blank(s)	Blank(s)	Blank(s)	NA	Blank(s)	NA	NA	NA	Blank(s)	Blank(s)	Blank(s)
305	2015	Yes	Not PRCDA	East	Bones and Joints	Malignant	5.3.1.1 Specified (excluding Kaposi sarcoma)	Unclassified	VIII(e) Unspecified malignant bone tumors	Bone	Bone	C41.4-Pelvic bones, sacrum, coccyx and associated joints	414	8804	Malignant	Unknown	Right - origin of primary	Positive histology	8804/3: Epithelioid sarcoma	8804/3: Epithelioid sarcoma	8800-8809: soft tissue tumors and sarcomas, NOS	Not Brain	VIII(e) Unspecified malignant bone tumors	Bones and Joints	Blank(s)	Distant site(s)/node(s) involved	Distant	D	Blank(s)	Blank(s)	IVA	T1	N0	M1a	Blank(s)	Blank(s)	Blank(s)	Blank(s)	Blank(s)	Blank(s)	Blank(s)	IVA	Blank(s)	T1	N0	M1a	Blank(s)	Blank(s)	Blank(s)
306	2009	Yes	Not PRCDA	East	Bones and Joints	Malignant	4.4 Other specified and unspecified bone tumors	Unclassified	VIII(e) Unspecified malignant bone tumors	Bone	Bone	C41.0-Bones of skull and face and associated joints	410	8000	Malignant	Unknown	Not a paired site	Positive histology	8000/3: Neoplasm, malignant	8000/3: Neoplasm, malignant	8000-8009: unspecified neoplasms	Not Brain	VIII(e) Unspecified malignant bone tumors	Bones and Joints	Blank(s)	Localized only	Localized	L	Blank(s)	Blank(s)	Blank(s)	Blank(s)	Blank(s)	Blank(s)	Blank(s)	Blank(s)	Blank(s)	Blank(s)	Blank(s)	Blank(s)	Blank(s)	NA	Blank(s)	NA	NA	NA	Blank(s)	Blank(s)	Blank(s)
307	2015	Yes	Not PRCDA	East	Bones and Joints	Malignant	4.4 Other specified and unspecified bone tumors	Unclassified	VIII(e) Unspecified malignant bone tumors	Bone	Bone	C40.1-Short bones of upper limb and associated joints	401	8000	Malignant	Unknown	Right - origin of primary	Positive histology	8000/3: Neoplasm, malignant	8000/3: Neoplasm, malignant	8000-8009: unspecified neoplasms	Not Brain	VIII(e) Unspecified malignant bone tumors	Bones and Joints	Blank(s)	Localized only	Localized	L	Blank(s)	Blank(s)	NA	NA	NA	NA	Blank(s)	Blank(s)	Blank(s)	Blank(s)	Blank(s)	Blank(s)	Blank(s)	NA	Blank(s)	NA	NA	NA	Blank(s)	Blank(s)	Blank(s)
308	1983	Yes	PRCDA	East	Bones and Joints	Malignant	4.4 Other specified and unspecified bone tumors	Unclassified	VIII(e) Unspecified malignant bone tumors	Bone	Bone	C41.0-Bones of skull and face and associated joints	410	8800	Malignant	Unknown	Not a paired site	Positive histology	8800/3: Sarcoma, NOS	8800/3: Sarcoma, NOS	8800-8809: soft tissue tumors and sarcomas, NOS	Not Brain	VIII(e) Unspecified malignant bone tumors	Bones and Joints	Blank(s)	Blank(s)	Distant	Blank(s)	Blank(s)	Blank(s)	Blank(s)	Blank(s)	Blank(s)	Blank(s)	Blank(s)	Blank(s)	Blank(s)	Blank(s)	Blank(s)	Blank(s)	Blank(s)	Blank(s)	Blank(s)	Blank(s)	Blank(s)	Blank(s)	Blank(s)	Blank(s)	Blank(s)
309	1999	Yes	Not PRCDA	Northern Plains	Bones and Joints	Malignant	4.4 Other specified and unspecified bone tumors	Unclassified	VIII(e) Unspecified malignant bone tumors	Bone	Bone	C41.4-Pelvic bones, sacrum, coccyx and associated joints	414	8801	Malignant	Moderately differentiated; Grade II	Left - origin of primary	Positive histology	8801/3: Spindle cell sarcoma	8801/3: Spindle cell sarcoma	8800-8809: soft tissue tumors and sarcomas, NOS	Not Brain	VIII(e) Unspecified malignant bone tumors	Bones and Joints	Blank(s)	Blank(s)	Localized	Blank(s)	Blank(s)	Localized only	Blank(s)	Blank(s)	Blank(s)	Blank(s)	Blank(s)	Blank(s)	Blank(s)	Blank(s)	Blank(s)	Blank(s)	Blank(s)	Blank(s)	Blank(s)	Blank(s)	Blank(s)	Blank(s)	Blank(s)	Blank(s)	Blank(s)
310	2004	Yes	Not PRCDA	Northern Plains	Bones and Joints	Malignant	4.4 Other specified and unspecified bone tumors	Unclassified	VIII(e) Unspecified malignant bone tumors	Bone	Bone	C40.2-Long bones of lower limb and associated joints	402	8800	Malignant	Poorly differentiated; Grade III	Left - origin of primary	Positive histology	8800/3: Sarcoma, NOS	8800/3: Sarcoma, NOS	8800-8809: soft tissue tumors and sarcomas, NOS	Not Brain	VIII(e) Unspecified malignant bone tumors	Bones and Joints	Blank(s)	Localized only	Localized	L	Blank(s)	Blank(s)	Blank(s)	Blank(s)	Blank(s)	Blank(s)	Blank(s)	Blank(s)	Blank(s)	Blank(s)	Blank(s)	Blank(s)	Blank(s)	IIA	Blank(s)	T1	N0	M0	Blank(s)	Blank(s)	Blank(s)
311	2001	Yes	Not PRCDA	Pacific Coast	Bones and Joints	Malignant	4.4 Other specified and unspecified bone tumors	Unclassified	VIII(e) Unspecified malignant bone tumors	Bone	Bone	C41.4-Pelvic bones, sacrum, coccyx and associated joints	414	8805	Malignant	Undifferentiated; anaplastic; Grade IV	Left - origin of primary	Positive histology	8805/3: Undifferentiated sarcoma	8805/3: Undifferentiated sarcoma	8800-8809: soft tissue tumors and sarcomas, NOS	Not Brain	VIII(e) Unspecified malignant bone tumors	Bones and Joints	Blank(s)	Blank(s)	Distant	Blank(s)	Distant site(s)/node(s) involved	Blank(s)	Blank(s)	Blank(s)	Blank(s)	Blank(s)	Blank(s)	Blank(s)	Blank(s)	Blank(s)	Blank(s)	Blank(s)	Blank(s)	Blank(s)	Blank(s)	Blank(s)	Blank(s)	Blank(s)	Blank(s)	Blank(s)	Blank(s)
312	2010	Yes	Not PRCDA	Northern Plains	Bones and Joints	Malignant	4.4 Other specified and unspecified bone tumors	Unclassified	VIII(e) Unspecified malignant bone tumors	Bone	Bone	C41.4-Pelvic bones, sacrum, coccyx and associated joints	414	8801	Malignant	Unknown	Left - origin of primary	Positive histology	8801/3: Spindle cell sarcoma	8801/3: Spindle cell sarcoma	8800-8809: soft tissue tumors and sarcomas, NOS	Not Brain	VIII(e) Unspecified malignant bone tumors	Bones and Joints	Blank(s)	Localized only	Localized	L	Blank(s)	Blank(s)	UNK Stage	TX	N0	M0	Blank(s)	Blank(s)	Blank(s)	Blank(s)	Blank(s)	Blank(s)	Blank(s)	UNK Stage	Blank(s)	TX	N0	M0	Blank(s)	Blank(s)	Blank(s)
313	2010	Yes	Not PRCDA	Pacific Coast	Bones and Joints	Malignant	4.4 Other specified and unspecified bone tumors	Unclassified	VIII(e) Unspecified malignant bone tumors	Bone	Bone	C41.1-Mandible	411	8800	Malignant	Undifferentiated; anaplastic; Grade IV	Left - origin of primary	Positive histology	8800/3: Sarcoma, NOS	8800/3: Sarcoma, NOS	8800-8809: soft tissue tumors and sarcomas, NOS	Not Brain	VIII(e) Unspecified malignant bone tumors	Bones and Joints	Blank(s)	Localized only	Localized	L	Blank(s)	Blank(s)	IIA	T1	N0	M0	Blank(s)	Blank(s)	Blank(s)	Blank(s)	Blank(s)	Blank(s)	Blank(s)	IIA	Blank(s)	T1	N0	M0	Blank(s)	Blank(s)	Blank(s)
314	2009	Yes	PRCDA	Pacific Coast	Bones and Joints	Malignant	4.4 Other specified and unspecified bone tumors	Unclassified	VIII(e) Unspecified malignant bone tumors	Bone	Bone	C40.2-Long bones of lower limb and associated joints	402	8801	Malignant	Unknown	Right - origin of primary	Positive histology	8801/3: Spindle cell sarcoma	8801/3: Spindle cell sarcoma	8800-8809: soft tissue tumors and sarcomas, NOS	Not Brain	VIII(e) Unspecified malignant bone tumors	Bones and Joints	Blank(s)	Localized only	Localized	L	Blank(s)	Blank(s)	Blank(s)	Blank(s)	Blank(s)	Blank(s)	Blank(s)	Blank(s)	Blank(s)	Blank(s)	Blank(s)	Blank(s)	Blank(s)	UNK Stage	Blank(s)	T1	N0	M0	Blank(s)	Blank(s)	Blank(s)
315	2013	Yes	PRCDA	Pacific Coast	Bones and Joints	Malignant	4.4 Other specified and unspecified bone tumors	Unclassified	VIII(e) Unspecified malignant bone tumors	Bone	Bone	C41.1-Mandible	411	8800	Malignant	Undifferentiated; anaplastic; Grade IV	Right - origin of primary	Positive histology	8800/3: Sarcoma, NOS	8800/3: Sarcoma, NOS	8800-8809: soft tissue tumors and sarcomas, NOS	Not Brain	VIII(e) Unspecified malignant bone tumors	Bones and Joints	Blank(s)	Localized only	Localized	L	Blank(s)	Blank(s)	IIA	T1	N0	M0	Blank(s)	Blank(s)	Blank(s)	Blank(s)	Blank(s)	Blank(s)	Blank(s)	IIA	Blank(s)	T1	N0	M0	Blank(s)	Blank(s)	Blank(s)
316	2009	Yes	Not PRCDA	East	Bones and Joints	Malignant	4.4 Other specified and unspecified bone tumors	Unclassified	VIII(e) Unspecified malignant bone tumors	Bone	Bone	C41.9-Bone, NOS	419	8800	Malignant	Unknown	Not a paired site	Positive histology	8800/3: Sarcoma, NOS	8800/3: Sarcoma, NOS	8800-8809: soft tissue tumors and sarcomas, NOS	Not Brain	VIII(e) Unspecified malignant bone tumors	Bones and Joints	Blank(s)	Distant site(s)/node(s) involved	Distant	D	Blank(s)	Blank(s)	Blank(s)	Blank(s)	Blank(s)	Blank(s)	Blank(s)	Blank(s)	Blank(s)	Blank(s)	Blank(s)	Blank(s)	Blank(s)	IVB	Blank(s)	TX	NX	M1b	Blank(s)	Blank(s)	Blank(s)
317	2016	Yes	Not PRCDA	East	Bones and Joints	Malignant	4.4 Other specified and unspecified bone tumors	Unclassified	VIII(e) Unspecified malignant bone tumors	Bone	Bone	C40.3-Short bones of lower limb and associated joints	403	8801	Malignant	Undifferentiated; anaplastic; Grade IV	Right - origin of primary	Positive histology	8801/3: Spindle cell sarcoma	8801/3: Spindle cell sarcoma	8800-8809: soft tissue tumors and sarcomas, NOS	Not Brain	VIII(e) Unspecified malignant bone tumors	Bones and Joints	Blank(s)	Unknown/unstaged/unspecified/DCO	Blank(s)	Blank(s)	Blank(s)	Blank(s)	Blank(s)	Blank(s)	Blank(s)	Blank(s)	99	cX	cX	c0	Clinical	Clinical	Clinical	Blank(s)	Blank(s)	Blank(s)	Blank(s)	Blank(s)	Blank(s)	Blank(s)	Blank(s)
318	1981	Yes	PRCDA	East	Bones and Joints	Malignant	4.4 Other specified and unspecified bone tumors	Unclassified	VIII(e) Unspecified malignant bone tumors	Bone	Bone	C40.2-Long bones of lower limb and associated joints	402	8003	Malignant	Unknown	Right - origin of primary	Positive histology	8003/3: Malignant tumor, giant cell type	8003/3: Malignant tumor, giant cell type	8000-8009: unspecified neoplasms	Not Brain	VIII(e) Unspecified malignant bone tumors	Bones and Joints	Blank(s)	Blank(s)	Localized	Blank(s)	Blank(s)	Blank(s)	Blank(s)	Blank(s)	Blank(s)	Blank(s)	Blank(s)	Blank(s)	Blank(s)	Blank(s)	Blank(s)	Blank(s)	Blank(s)	Blank(s)	Blank(s)	Blank(s)	Blank(s)	Blank(s)	Blank(s)	Blank(s)	Blank(s)
319	1984	Yes	PRCDA	East	Bones and Joints	Malignant	4.4 Other specified and unspecified bone tumors	Unclassified	VIII(e) Unspecified malignant bone tumors	Bone	Bone	C40.2-Long bones of lower limb and associated joints	402	8800	Malignant	Unknown	Right - origin of primary	Positive histology	8800/3: Sarcoma, NOS	8800/3: Sarcoma, NOS	8800-8809: soft tissue tumors and sarcomas, NOS	Not Brain	VIII(e) Unspecified malignant bone tumors	Bones and Joints	Blank(s)	Blank(s)	Distant	Blank(s)	Blank(s)	Blank(s)	Blank(s)	Blank(s)	Blank(s)	Blank(s)	Blank(s)	Blank(s)	Blank(s)	Blank(s)	Blank(s)	Blank(s)	Blank(s)	Blank(s)	Blank(s)	Blank(s)	Blank(s)	Blank(s)	Blank(s)	Blank(s)	Blank(s)
320	1991	Yes	Not PRCDA	Southwest	Bones and Joints	Malignant	4.4 Other specified and unspecified bone tumors	Unclassified	VIII(e) Unspecified malignant bone tumors	Bone	Bone	C41.2-Vertebral column	412	8800	Malignant	Unknown	Not a paired site	Positive histology	8800/3: Sarcoma, NOS	8800/3: Sarcoma, NOS	8800-8809: soft tissue tumors and sarcomas, NOS	Not Brain	VIII(e) Unspecified malignant bone tumors	Bones and Joints	Blank(s)	Blank(s)	Unstaged	Blank(s)	Blank(s)	Blank(s)	Blank(s)	Blank(s)	Blank(s)	Blank(s)	Blank(s)	Blank(s)	Blank(s)	Blank(s)	Blank(s)	Blank(s)	Blank(s)	Blank(s)	Blank(s)	Blank(s)	Blank(s)	Blank(s)	Blank(s)	Blank(s)	Blank(s)
321	2013	Yes	Not PRCDA	Southwest	Bones and Joints	Malignant	4.4 Other specified and unspecified bone tumors	Unclassified	VIII(e) Unspecified malignant bone tumors	Bone	Bone	C41.0-Bones of skull and face and associated joints	410	8801	Malignant	Moderately differentiated; Grade II	Not a paired site	Positive histology	8801/3: Spindle cell sarcoma	8801/3: Spindle cell sarcoma	8800-8809: soft tissue tumors and sarcomas, NOS	Not Brain	VIII(e) Unspecified malignant bone tumors	Bones and Joints	Blank(s)	Regional by direct extension only	Regional	RE	Blank(s)	Blank(s)	IA	T1	N0	M0	Blank(s)	Blank(s)	Blank(s)	Blank(s)	Blank(s)	Blank(s)	Blank(s)	IA	Blank(s)	T1	N0	M0	Blank(s)	Blank(s)	Blank(s)
322	2016	Yes	Not PRCDA	Pacific Coast	Bones and Joints	Malignant	4.4 Other specified and unspecified bone tumors	Unclassified	VIII(e) Unspecified malignant bone tumors	Bone	Bone	C41.0-Bones of skull and face and associated joints	410	8800	Malignant	Undifferentiated; anaplastic; Grade IV	Not a paired site	Positive histology	8800/3: Sarcoma, NOS	8800/3: Sarcoma, NOS	8800-8809: soft tissue tumors and sarcomas, NOS	Not Brain	VIII(e) Unspecified malignant bone tumors	Bones and Joints	Blank(s)	Localized only	Blank(s)	Blank(s)	Blank(s)	Blank(s)	Blank(s)	Blank(s)	Blank(s)	Blank(s)	2A	p1	c0	c0	Pathologic	Clinical	Clinical	Blank(s)	Blank(s)	Blank(s)	Blank(s)	Blank(s)	Blank(s)	Blank(s)	Blank(s)
323	2015	Yes	PRCDA	Pacific Coast	Bones and Joints	Malignant	4.4 Other specified and unspecified bone tumors	Unclassified	VIII(e) Unspecified malignant bone tumors	Bone	Bone	C41.4-Pelvic bones, sacrum, coccyx and associated joints	414	8800	Malignant	Moderately differentiated; Grade II	Not a paired site	Positive histology	8800/3: Sarcoma, NOS	8800/3: Sarcoma, NOS	8800-8809: soft tissue tumors and sarcomas, NOS	Not Brain	VIII(e) Unspecified malignant bone tumors	Bones and Joints	Blank(s)	Regional by direct extension only	Regional	RE	Blank(s)	Blank(s)	IB	T2	N0	M0	Blank(s)	Blank(s)	Blank(s)	Blank(s)	Blank(s)	Blank(s)	Blank(s)	IB	Blank(s)	T2	N0	M0	Blank(s)	Blank(s)	Blank(s)
324	2000	Yes	Not PRCDA	East	Bones and Joints	Malignant	4.4 Other specified and unspecified bone tumors	Unclassified	VIII(e) Unspecified malignant bone tumors	Bone	Bone	C41.0-Bones of skull and face and associated joints	410	8000	Malignant	Unknown	Not a paired site	Positive histology	8000/3: Neoplasm, malignant	8000/3: Neoplasm, malignant	8000-8009: unspecified neoplasms	Not Brain	VIII(e) Unspecified malignant bone tumors	Bones and Joints	Blank(s)	Blank(s)	Unstaged	Blank(s)	Blank(s)	Unknown/unstaged/unspecified/DCO	Blank(s)	Blank(s)	Blank(s)	Blank(s)	Blank(s)	Blank(s)	Blank(s)	Blank(s)	Blank(s)	Blank(s)	Blank(s)	Blank(s)	Blank(s)	Blank(s)	Blank(s)	Blank(s)	Blank(s)	Blank(s)	Blank(s)
325	2013	Yes	Not PRCDA	East	Bones and Joints	Malignant	4.4 Other specified and unspecified bone tumors	Unclassified	VIII(e) Unspecified malignant bone tumors	Bone	Bone	C41.2-Vertebral column	412	8800	Malignant	Unknown	Not a paired site	Positive histology	8800/3: Sarcoma, NOS	8800/3: Sarcoma, NOS	8800-8809: soft tissue tumors and sarcomas, NOS	Not Brain	VIII(e) Unspecified malignant bone tumors	Bones and Joints	Blank(s)	Distant site(s)/node(s) involved	Distant	D	Blank(s)	Blank(s)	UNK Stage	TX	N0	M0	Blank(s)	Blank(s)	Blank(s)	Blank(s)	Blank(s)	Blank(s)	Blank(s)	UNK Stage	Blank(s)	TX	N0	M0	Blank(s)	Blank(s)	Blank(s)
326	2004	Yes	PRCDA	East	Bones and Joints	Malignant	4.4 Other specified and unspecified bone tumors	Unclassified	VIII(e) Unspecified malignant bone tumors	Bone	Bone	C40.0-Long bones: upper limb, scapula, and associated joints	400	8800	Malignant	Undifferentiated; anaplastic; Grade IV	Left - origin of primary	Positive histology	8800/3: Sarcoma, NOS	8800/3: Sarcoma, NOS	8800-8809: soft tissue tumors and sarcomas, NOS	Not Brain	VIII(e) Unspecified malignant bone tumors	Bones and Joints	Blank(s)	Regional by both direct extension and lymph node involvement	Regional	RE+RN	Blank(s)	Blank(s)	Blank(s)	Blank(s)	Blank(s)	Blank(s)	Blank(s)	Blank(s)	Blank(s)	Blank(s)	Blank(s)	Blank(s)	Blank(s)	IVB	Blank(s)	T2	N1	M0	Blank(s)	Blank(s)	Blank(s)
327	1984	Yes	Not PRCDA	Northern Plains	Bones and Joints	Malignant	4.4 Other specified and unspecified bone tumors	Unclassified	VIII(e) Unspecified malignant bone tumors	Bone	Bone	C40.2-Long bones of lower limb and associated joints	402	8800	Malignant	Unknown	Right - origin of primary	Positive histology	8800/3: Sarcoma, NOS	8800/3: Sarcoma, NOS	8800-8809: soft tissue tumors and sarcomas, NOS	Not Brain	VIII(e) Unspecified malignant bone tumors	Bones and Joints	Blank(s)	Blank(s)	Regional	Blank(s)	Blank(s)	Blank(s)	Blank(s)	Blank(s)	Blank(s)	Blank(s)	Blank(s)	Blank(s)	Blank(s)	Blank(s)	Blank(s)	Blank(s)	Blank(s)	Blank(s)	Blank(s)	Blank(s)	Blank(s)	Blank(s)	Blank(s)	Blank(s)	Blank(s)
328	2013	Yes	Not PRCDA	Northern Plains	Bones and Joints	Malignant	4.4 Other specified and unspecified bone tumors	Unclassified	VIII(e) Unspecified malignant bone tumors	Bone	Bone	C41.1-Mandible	411	8800	Malignant	Undifferentiated; anaplastic; Grade IV	Not a paired site	Positive histology	8800/3: Sarcoma, NOS	8800/3: Sarcoma, NOS	8800-8809: soft tissue tumors and sarcomas, NOS	Not Brain	VIII(e) Unspecified malignant bone tumors	Bones and Joints	Blank(s)	Regional by direct extension only	Regional	RE	Blank(s)	Blank(s)	UNK Stage	TX	N0	M0	Blank(s)	Blank(s)	Blank(s)	Blank(s)	Blank(s)	Blank(s)	Blank(s)	UNK Stage	Blank(s)	TX	N0	M0	Blank(s)	Blank(s)	Blank(s)
329	2010	Yes	Not PRCDA	Northern Plains	Bones and Joints	Malignant	4.4 Other specified and unspecified bone tumors	Unclassified	VIII(e) Unspecified malignant bone tumors	Bone	Bone	C41.4-Pelvic bones, sacrum, coccyx and associated joints	414	8801	Malignant	Poorly differentiated; Grade III	Left - origin of primary	Positive histology	8801/3: Spindle cell sarcoma	8801/3: Spindle cell sarcoma	8800-8809: soft tissue tumors and sarcomas, NOS	Not Brain	VIII(e) Unspecified malignant bone tumors	Bones and Joints	Blank(s)	Localized only	Localized	L	Blank(s)	Blank(s)	UNK Stage	TX	N0	M0	Blank(s)	Blank(s)	Blank(s)	Blank(s)	Blank(s)	Blank(s)	Blank(s)	UNK Stage	Blank(s)	TX	N0	M0	Blank(s)	Blank(s)	Blank(s)
330	2016	Yes	Not PRCDA	Northern Plains	Bones and Joints	Malignant	4.4 Other specified and unspecified bone tumors	Unclassified	VIII(e) Unspecified malignant bone tumors	Bone	Bone	C41.4-Pelvic bones, sacrum, coccyx and associated joints	414	8800	Malignant	Undifferentiated; anaplastic; Grade IV	Right - origin of primary	Positive histology	8800/3: Sarcoma, NOS	8800/3: Sarcoma, NOS	8800-8809: soft tissue tumors and sarcomas, NOS	Not Brain	VIII(e) Unspecified malignant bone tumors	Bones and Joints	Blank(s)	Regional by direct extension only	Blank(s)	Blank(s)	Blank(s)	Blank(s)	Blank(s)	Blank(s)	Blank(s)	Blank(s)	2A	c1	c0	c0	Clinical	Clinical	Clinical	Blank(s)	Blank(s)	Blank(s)	Blank(s)	Blank(s)	Blank(s)	Blank(s)	Blank(s)
331	2011	Yes	Not PRCDA	Pacific Coast	Bones and Joints	Malignant	4.4 Other specified and unspecified bone tumors	Unclassified	VIII(e) Unspecified malignant bone tumors	Bone	Bone	C41.0-Bones of skull and face and associated joints	410	8000	Malignant	Unknown	Not a paired site	Positive histology	8000/3: Neoplasm, malignant	8000/3: Neoplasm, malignant	8000-8009: unspecified neoplasms	Not Brain	VIII(e) Unspecified malignant bone tumors	Bones and Joints	Blank(s)	Regional by direct extension only	Regional	RE	Blank(s)	Blank(s)	NA	NA	NA	NA	Blank(s)	Blank(s)	Blank(s)	Blank(s)	Blank(s)	Blank(s)	Blank(s)	NA	Blank(s)	NA	NA	NA	Blank(s)	Blank(s)	Blank(s)
332	2003	Yes	Not PRCDA	Pacific Coast	Bones and Joints	Malignant	4.4 Other specified and unspecified bone tumors	Unclassified	VIII(e) Unspecified malignant bone tumors	Bone	Bone	C41.4-Pelvic bones, sacrum, coccyx and associated joints	414	8800	Malignant	Poorly differentiated; Grade III	Not a paired site	Positive histology	8800/3: Sarcoma, NOS	8800/3: Sarcoma, NOS	8800-8809: soft tissue tumors and sarcomas, NOS	Not Brain	VIII(e) Unspecified malignant bone tumors	Bones and Joints	Blank(s)	Blank(s)	Localized	Blank(s)	Localized only	Blank(s)	Blank(s)	Blank(s)	Blank(s)	Blank(s)	Blank(s)	Blank(s)	Blank(s)	Blank(s)	Blank(s)	Blank(s)	Blank(s)	Blank(s)	Blank(s)	Blank(s)	Blank(s)	Blank(s)	Blank(s)	Blank(s)	Blank(s)
333	2011	Yes	PRCDA	Pacific Coast	Bones and Joints	Malignant	4.4 Other specified and unspecified bone tumors	Unclassified	VIII(e) Unspecified malignant bone tumors	Bone	Bone	C41.4-Pelvic bones, sacrum, coccyx and associated joints	414	8803	Malignant	Undifferentiated; anaplastic; Grade IV	Left - origin of primary	Positive histology	8803/3: Small cell sarcoma	8803/3: Small cell sarcoma	8800-8809: soft tissue tumors and sarcomas, NOS	Not Brain	VIII(e) Unspecified malignant bone tumors	Bones and Joints	Blank(s)	Localized only	Localized	L	Blank(s)	Blank(s)	UNK Stage	TX	N0	M0	Blank(s)	Blank(s)	Blank(s)	Blank(s)	Blank(s)	Blank(s)	Blank(s)	UNK Stage	Blank(s)	TX	N0	M0	Blank(s)	Blank(s)	Blank(s)
334	2016	Yes	PRCDA	Pacific Coast	Bones and Joints	Malignant	4.4 Other specified and unspecified bone tumors	Unclassified	VIII(e) Unspecified malignant bone tumors	Bone	Bone	C41.0-Bones of skull and face and associated joints	410	8801	Malignant	Moderately differentiated; Grade II	Right - origin of primary	Positive histology	8801/3: Spindle cell sarcoma	8801/3: Spindle cell sarcoma	8800-8809: soft tissue tumors and sarcomas, NOS	Not Brain	VIII(e) Unspecified malignant bone tumors	Bones and Joints	Blank(s)	Regional by direct extension only	Blank(s)	Blank(s)	Blank(s)	Blank(s)	Blank(s)	Blank(s)	Blank(s)	Blank(s)	4	cX	c0	c1	Clinical	Clinical	Pathologic	Blank(s)	Blank(s)	Blank(s)	Blank(s)	Blank(s)	Blank(s)	Blank(s)	Blank(s)
335	2014	Yes	Not PRCDA	East	Bones and Joints	Malignant	4.4 Other specified and unspecified bone tumors	Unclassified	VIII(e) Unspecified malignant bone tumors	Bone	Bone	C41.4-Pelvic bones, sacrum, coccyx and associated joints	414	8800	Malignant	Undifferentiated; anaplastic; Grade IV	Right - origin of primary	Positive histology	8800/3: Sarcoma, NOS	8800/3: Sarcoma, NOS	8800-8809: soft tissue tumors and sarcomas, NOS	Not Brain	VIII(e) Unspecified malignant bone tumors	Bones and Joints	Blank(s)	Distant site(s)/node(s) involved	Distant	D	Blank(s)	Blank(s)	IVB	T1	N0	M1b	Blank(s)	Blank(s)	Blank(s)	Blank(s)	Blank(s)	Blank(s)	Blank(s)	IVB	Blank(s)	T1	N0	M1b	Blank(s)	Blank(s)	Blank(s)
336	2010	Yes	Not PRCDA	East	Bones and Joints	Malignant	4.4 Other specified and unspecified bone tumors	Unclassified	VIII(e) Unspecified malignant bone tumors	Bone	Bone	C41.2-Vertebral column	412	8800	Malignant	Unknown	Not a paired site	Positive histology	8800/3: Sarcoma, NOS	8800/3: Sarcoma, NOS	8800-8809: soft tissue tumors and sarcomas, NOS	Not Brain	VIII(e) Unspecified malignant bone tumors	Bones and Joints	Blank(s)	Localized only	Localized	L	Blank(s)	Blank(s)	UNK Stage	TX	N0	M0	Blank(s)	Blank(s)	Blank(s)	Blank(s)	Blank(s)	Blank(s)	Blank(s)	UNK Stage	Blank(s)	TX	N0	M0	Blank(s)	Blank(s)	Blank(s)
337	2009	Yes	Not PRCDA	East	Bones and Joints	Malignant	4.4 Other specified and unspecified bone tumors	Unclassified	VIII(e) Unspecified malignant bone tumors	Bone	Bone	C41.4-Pelvic bones, sacrum, coccyx and associated joints	414	8801	Malignant	Unknown	Left - origin of primary	Positive histology	8801/3: Spindle cell sarcoma	8801/3: Spindle cell sarcoma	8800-8809: soft tissue tumors and sarcomas, NOS	Not Brain	VIII(e) Unspecified malignant bone tumors	Bones and Joints	Blank(s)	Unknown/unstaged/unspecified/DCO	Unstaged	U	Blank(s)	Blank(s)	Blank(s)	Blank(s)	Blank(s)	Blank(s)	Blank(s)	Blank(s)	Blank(s)	Blank(s)	Blank(s)	Blank(s)	Blank(s)	UNK Stage	Blank(s)	TX	N0	M0	Blank(s)	Blank(s)	Blank(s)
338	2013	Yes	Not PRCDA	Pacific Coast	Bones and Joints	Malignant	4.4 Other specified and unspecified bone tumors	Unclassified	VIII(e) Unspecified malignant bone tumors	Bone	Bone	C41.2-Vertebral column	412	8801	Malignant	Unknown	Not a paired site	Positive histology	8801/3: Spindle cell sarcoma	8801/3: Spindle cell sarcoma	8800-8809: soft tissue tumors and sarcomas, NOS	Not Brain	VIII(e) Unspecified malignant bone tumors	Bones and Joints	Blank(s)	Regional by direct extension only	Regional	RE	Blank(s)	Blank(s)	IA	T1	N0	M0	Blank(s)	Blank(s)	Blank(s)	Blank(s)	Blank(s)	Blank(s)	Blank(s)	UNK Stage	Blank(s)	T1	N0	M0	Blank(s)	Blank(s)	Blank(s)
339	2007	Yes	PRCDA	East	Bones and Joints	Malignant	4.4 Other specified and unspecified bone tumors	Unclassified	VIII(e) Unspecified malignant bone tumors	Bone	Bone	C41.3-Rib, sternum, clavicle and associated joints	413	8000	Malignant	Unknown	Left - origin of primary	Positive histology	8000/3: Neoplasm, malignant	8000/3: Neoplasm, malignant	8000-8009: unspecified neoplasms	Not Brain	VIII(e) Unspecified malignant bone tumors	Bones and Joints	Blank(s)	Unknown/unstaged/unspecified/DCO	Unstaged	U	Blank(s)	Blank(s)	Blank(s)	Blank(s)	Blank(s)	Blank(s)	Blank(s)	Blank(s)	Blank(s)	Blank(s)	Blank(s)	Blank(s)	Blank(s)	NA	Blank(s)	NA	NA	NA	Blank(s)	Blank(s)	Blank(s)
340	2009	Yes	PRCDA	Southwest	Bones and Joints	Malignant	4.4 Other specified and unspecified bone tumors	Unclassified	VIII(e) Unspecified malignant bone tumors	Bone	Bone	C40.2-Long bones of lower limb and associated joints	402	8801	Malignant	Unknown	Right - origin of primary	Positive histology	8801/3: Spindle cell sarcoma	8801/3: Spindle cell sarcoma	8800-8809: soft tissue tumors and sarcomas, NOS	Not Brain	VIII(e) Unspecified malignant bone tumors	Bones and Joints	Blank(s)	Distant site(s)/node(s) involved	Distant	D	Blank(s)	Blank(s)	Blank(s)	Blank(s)	Blank(s)	Blank(s)	Blank(s)	Blank(s)	Blank(s)	Blank(s)	Blank(s)	Blank(s)	Blank(s)	IVA	Blank(s)	TX	N0	M1a	Blank(s)	Blank(s)	Blank(s)
341	2005	Yes	Not PRCDA	East	Bones and Joints	Malignant	4.4 Other specified and unspecified bone tumors	Unclassified	VIII(e) Unspecified malignant bone tumors	Bone	Bone	C41.2-Vertebral column	412	8801	Malignant	Unknown	Not a paired site	Positive histology	8801/3: Spindle cell sarcoma	8801/3: Spindle cell sarcoma	8800-8809: soft tissue tumors and sarcomas, NOS	Not Brain	VIII(e) Unspecified malignant bone tumors	Bones and Joints	Blank(s)	Distant site(s)/node(s) involved	Distant	D	Blank(s)	Blank(s)	Blank(s)	Blank(s)	Blank(s)	Blank(s)	Blank(s)	Blank(s)	Blank(s)	Blank(s)	Blank(s)	Blank(s)	Blank(s)	IVB	Blank(s)	TX	N0	M1b	Blank(s)	Blank(s)	Blank(s)
342	2007	Yes	Not PRCDA	East	Bones and Joints	Malignant	4.4 Other specified and unspecified bone tumors	Unclassified	VIII(e) Unspecified malignant bone tumors	Bone	Bone	C40.2-Long bones of lower limb and associated joints	402	8805	Malignant	Undifferentiated; anaplastic; Grade IV	Left - origin of primary	Positive histology	8805/3: Undifferentiated sarcoma	8805/3: Undifferentiated sarcoma	8800-8809: soft tissue tumors and sarcomas, NOS	Not Brain	VIII(e) Unspecified malignant bone tumors	Bones and Joints	Blank(s)	Regional by direct extension only	Regional	RE	Blank(s)	Blank(s)	Blank(s)	Blank(s)	Blank(s)	Blank(s)	Blank(s)	Blank(s)	Blank(s)	Blank(s)	Blank(s)	Blank(s)	Blank(s)	IIA	Blank(s)	T1	N0	M0	Blank(s)	Blank(s)	Blank(s)
343	2006	Yes	Not PRCDA	Pacific Coast	Bones and Joints	Malignant	4.4 Other specified and unspecified bone tumors	Unclassified	VIII(e) Unspecified malignant bone tumors	Bone	Bone	C41.2-Vertebral column	412	8800	Malignant	Undifferentiated; anaplastic; Grade IV	Not a paired site	Positive histology	8800/3: Sarcoma, NOS	8800/3: Sarcoma, NOS	8800-8809: soft tissue tumors and sarcomas, NOS	Not Brain	VIII(e) Unspecified malignant bone tumors	Bones and Joints	Blank(s)	Distant site(s)/node(s) involved	Distant	D	Blank(s)	Blank(s)	Blank(s)	Blank(s)	Blank(s)	Blank(s)	Blank(s)	Blank(s)	Blank(s)	Blank(s)	Blank(s)	Blank(s)	Blank(s)	IVB	Blank(s)	TX	N0	M1b	Blank(s)	Blank(s)	Blank(s)
344	2013	Yes	Not PRCDA	Pacific Coast	Bones and Joints	Malignant	4.4 Other specified and unspecified bone tumors	Unclassified	VIII(e) Unspecified malignant bone tumors	Bone	Bone	C40.2-Long bones of lower limb and associated joints	402	8801	Malignant	Unknown	Left - origin of primary	Positive histology	8801/3: Spindle cell sarcoma	8801/3: Spindle cell sarcoma	8800-8809: soft tissue tumors and sarcomas, NOS	Not Brain	VIII(e) Unspecified malignant bone tumors	Bones and Joints	Blank(s)	Distant site(s)/node(s) involved	Distant	D	Blank(s)	Blank(s)	IVB	T2	N1	M1b	Blank(s)	Blank(s)	Blank(s)	Blank(s)	Blank(s)	Blank(s)	Blank(s)	IVB	Blank(s)	T2	N1	M1b	Blank(s)	Blank(s)	Blank(s)
345	2005	Yes	PRCDA	Pacific Coast	Bones and Joints	Malignant	4.4 Other specified and unspecified bone tumors	Unclassified	VIII(e) Unspecified malignant bone tumors	Bone	Bone	C40.0-Long bones: upper limb, scapula, and associated joints	400	8800	Malignant	Undifferentiated; anaplastic; Grade IV	Left - origin of primary	Positive histology	8800/3: Sarcoma, NOS	8800/3: Sarcoma, NOS	8800-8809: soft tissue tumors and sarcomas, NOS	Not Brain	VIII(e) Unspecified malignant bone tumors	Bones and Joints	Blank(s)	Distant site(s)/node(s) involved	Distant	D	Blank(s)	Blank(s)	Blank(s)	Blank(s)	Blank(s)	Blank(s)	Blank(s)	Blank(s)	Blank(s)	Blank(s)	Blank(s)	Blank(s)	Blank(s)	IVNOS	Blank(s)	T1	NX	M1a	Blank(s)	Blank(s)	Blank(s)
346	2012	Yes	Not PRCDA	Pacific Coast	Bones and Joints	Malignant	4.4 Other specified and unspecified bone tumors	Unclassified	VIII(e) Unspecified malignant bone tumors	Bone	Bone	C40.2-Long bones of lower limb and associated joints	402	8805	Malignant	Undifferentiated; anaplastic; Grade IV	Right - origin of primary	Positive histology	8805/3: Undifferentiated sarcoma	8805/3: Undifferentiated sarcoma	8800-8809: soft tissue tumors and sarcomas, NOS	Not Brain	VIII(e) Unspecified malignant bone tumors	Bones and Joints	Blank(s)	Localized only	Localized	L	Blank(s)	Blank(s)	IIA	T1	N0	M0	Blank(s)	Blank(s)	Blank(s)	Blank(s)	Blank(s)	Blank(s)	Blank(s)	IIA	Blank(s)	T1	N0	M0	Blank(s)	Blank(s)	Blank(s)
347	2015	Yes	Not PRCDA	Pacific Coast	Bones and Joints	Malignant	4.4 Other specified and unspecified bone tumors	Unclassified	VIII(e) Unspecified malignant bone tumors	Bone	Bone	C40.2-Long bones of lower limb and associated joints	402	8801	Malignant	Undifferentiated; anaplastic; Grade IV	Left - origin of primary	Positive histology	8801/3: Spindle cell sarcoma	8801/3: Spindle cell sarcoma	8800-8809: soft tissue tumors and sarcomas, NOS	Not Brain	VIII(e) Unspecified malignant bone tumors	Bones and Joints	Blank(s)	Localized only	Localized	L	Blank(s)	Blank(s)	IIA	T1	N0	M0	Blank(s)	Blank(s)	Blank(s)	Blank(s)	Blank(s)	Blank(s)	Blank(s)	IIA	Blank(s)	T1	N0	M0	Blank(s)	Blank(s)	Blank(s)
348	2015	Yes	PRCDA	Pacific Coast	Bones and Joints	Malignant	4.4 Other specified and unspecified bone tumors	Unclassified	VIII(e) Unspecified malignant bone tumors	Bone	Bone	C41.2-Vertebral column	412	8801	Malignant	Unknown	Not a paired site	Positive histology	8801/3: Spindle cell sarcoma	8801/3: Spindle cell sarcoma	8800-8809: soft tissue tumors and sarcomas, NOS	Not Brain	VIII(e) Unspecified malignant bone tumors	Bones and Joints	Blank(s)	Distant site(s)/node(s) involved	Distant	D	Blank(s)	Blank(s)	IVB	TX	N0	M1b	Blank(s)	Blank(s)	Blank(s)	Blank(s)	Blank(s)	Blank(s)	Blank(s)	IVB	Blank(s)	TX	N0	M1b	Blank(s)	Blank(s)	Blank(s)
349	2006	Yes	Not PRCDA	East	Bones and Joints	Malignant	4.4 Other specified and unspecified bone tumors	Unclassified	VIII(e) Unspecified malignant bone tumors	Bone	Bone	C41.1-Mandible	411	8800	Malignant	Unknown	Left - origin of primary	Positive histology	8800/3: Sarcoma, NOS	8800/3: Sarcoma, NOS	8800-8809: soft tissue tumors and sarcomas, NOS	Not Brain	VIII(e) Unspecified malignant bone tumors	Bones and Joints	Blank(s)	Unknown/unstaged/unspecified/DCO	Unstaged	U	Blank(s)	Blank(s)	Blank(s)	Blank(s)	Blank(s)	Blank(s)	Blank(s)	Blank(s)	Blank(s)	Blank(s)	Blank(s)	Blank(s)	Blank(s)	UNK Stage	Blank(s)	TX	NX	MX	Blank(s)	Blank(s)	Blank(s)
350	1992	Yes	PRCDA	East	Bones and Joints	Malignant	4.4 Other specified and unspecified bone tumors	Unclassified	VIII(e) Unspecified malignant bone tumors	Bone	Bone	C41.4-Pelvic bones, sacrum, coccyx and associated joints	414	8801	Malignant	Unknown	Not a paired site	Positive histology	8801/3: Spindle cell sarcoma	8801/3: Spindle cell sarcoma	8800-8809: soft tissue tumors and sarcomas, NOS	Not Brain	VIII(e) Unspecified malignant bone tumors	Bones and Joints	Blank(s)	Blank(s)	Localized	Blank(s)	Blank(s)	Blank(s)	Blank(s)	Blank(s)	Blank(s)	Blank(s)	Blank(s)	Blank(s)	Blank(s)	Blank(s)	Blank(s)	Blank(s)	Blank(s)	Blank(s)	Blank(s)	Blank(s)	Blank(s)	Blank(s)	Blank(s)	Blank(s)	Blank(s)
351	2001	Yes	Not PRCDA	Southwest	Bones and Joints	Malignant	4.4 Other specified and unspecified bone tumors	Unclassified	VIII(e) Unspecified malignant bone tumors	Bone	Bone	C41.4-Pelvic bones, sacrum, coccyx and associated joints	414	8800	Malignant	Undifferentiated; anaplastic; Grade IV	Not a paired site	Positive histology	8800/3: Sarcoma, NOS	8800/3: Sarcoma, NOS	8800-8809: soft tissue tumors and sarcomas, NOS	Not Brain	VIII(e) Unspecified malignant bone tumors	Bones and Joints	Blank(s)	Blank(s)	Distant	Blank(s)	Distant site(s)/node(s) involved	Blank(s)	Blank(s)	Blank(s)	Blank(s)	Blank(s)	Blank(s)	Blank(s)	Blank(s)	Blank(s)	Blank(s)	Blank(s)	Blank(s)	Blank(s)	Blank(s)	Blank(s)	Blank(s)	Blank(s)	Blank(s)	Blank(s)	Blank(s)
352	2013	Yes	Not PRCDA	Pacific Coast	Bones and Joints	Malignant	4.4 Other specified and unspecified bone tumors	Unclassified	VIII(e) Unspecified malignant bone tumors	Bone	Bone	C41.4-Pelvic bones, sacrum, coccyx and associated joints	414	8000	Malignant	Unknown	Left - origin of primary	Positive histology	8000/3: Neoplasm, malignant	8000/3: Neoplasm, malignant	8000-8009: unspecified neoplasms	Not Brain	VIII(e) Unspecified malignant bone tumors	Bones and Joints	Blank(s)	Localized only	Localized	L	Blank(s)	Blank(s)	NA	NA	NA	NA	Blank(s)	Blank(s)	Blank(s)	Blank(s)	Blank(s)	Blank(s)	Blank(s)	NA	Blank(s)	NA	NA	NA	Blank(s)	Blank(s)	Blank(s)
353	2009	Yes	PRCDA	Pacific Coast	Bones and Joints	Malignant	4.4 Other specified and unspecified bone tumors	Unclassified	VIII(e) Unspecified malignant bone tumors	Bone	Bone	C41.3-Rib, sternum, clavicle and associated joints	413	8800	Malignant	Unknown	Right - origin of primary	Positive histology	8800/3: Sarcoma, NOS	8800/3: Sarcoma, NOS	8800-8809: soft tissue tumors and sarcomas, NOS	Not Brain	VIII(e) Unspecified malignant bone tumors	Bones and Joints	Blank(s)	Regional by direct extension only	Regional	RE	Blank(s)	Blank(s)	Blank(s)	Blank(s)	Blank(s)	Blank(s)	Blank(s)	Blank(s)	Blank(s)	Blank(s)	Blank(s)	Blank(s)	Blank(s)	UNK Stage	Blank(s)	T2	N0	M0	Blank(s)	Blank(s)	Blank(s)
354	2005	Yes	Not PRCDA	East	Bones and Joints	Malignant	4.4 Other specified and unspecified bone tumors	Unclassified	VIII(e) Unspecified malignant bone tumors	Bone	Bone	C40.2-Long bones of lower limb and associated joints	402	8800	Malignant	Poorly differentiated; Grade III	Right - origin of primary	Positive histology	8800/3: Sarcoma, NOS	8800/3: Sarcoma, NOS	8800-8809: soft tissue tumors and sarcomas, NOS	Not Brain	VIII(e) Unspecified malignant bone tumors	Bones and Joints	Blank(s)	Localized only	Localized	L	Blank(s)	Blank(s)	Blank(s)	Blank(s)	Blank(s)	Blank(s)	Blank(s)	Blank(s)	Blank(s)	Blank(s)	Blank(s)	Blank(s)	Blank(s)	IIA	Blank(s)	T1	N0	M0	Blank(s)	Blank(s)	Blank(s)
355	2001	Yes	Not PRCDA	East	Bones and Joints	Malignant	4.4 Other specified and unspecified bone tumors	Unclassified	VIII(e) Unspecified malignant bone tumors	Bone	Bone	C41.4-Pelvic bones, sacrum, coccyx and associated joints	414	8800	Malignant	Poorly differentiated; Grade III	Left - origin of primary	Positive histology	8800/3: Sarcoma, NOS	8800/3: Sarcoma, NOS	8800-8809: soft tissue tumors and sarcomas, NOS	Not Brain	VIII(e) Unspecified malignant bone tumors	Bones and Joints	Blank(s)	Blank(s)	Distant	Blank(s)	Distant site(s)/node(s) involved	Blank(s)	Blank(s)	Blank(s)	Blank(s)	Blank(s)	Blank(s)	Blank(s)	Blank(s)	Blank(s)	Blank(s)	Blank(s)	Blank(s)	Blank(s)	Blank(s)	Blank(s)	Blank(s)	Blank(s)	Blank(s)	Blank(s)	Blank(s)
356	2016	Yes	Not PRCDA	East	Bones and Joints	Malignant	4.4 Other specified and unspecified bone tumors	Unclassified	VIII(e) Unspecified malignant bone tumors	Bone	Bone	C41.4-Pelvic bones, sacrum, coccyx and associated joints	414	8000	Malignant	Unknown	Right - origin of primary	Positive histology	8000/3: Neoplasm, malignant	8000/3: Neoplasm, malignant	8000-8009: unspecified neoplasms	Not Brain	VIII(e) Unspecified malignant bone tumors	Bones and Joints	Blank(s)	Unknown/unstaged/unspecified/DCO	Blank(s)	Blank(s)	Blank(s)	Blank(s)	Blank(s)	Blank(s)	Blank(s)	Blank(s)	Not applicable	Not applicable	Not applicable	Not applicable	Blank(s)	Blank(s)	Blank(s)	Blank(s)	Blank(s)	Blank(s)	Blank(s)	Blank(s)	Blank(s)	Blank(s)	Blank(s)
357	1977	Yes	PRCDA	East	Bones and Joints	Malignant	4.4 Other specified and unspecified bone tumors	Unclassified	VIII(e) Unspecified malignant bone tumors	Bone	Bone	C41.2-Vertebral column	412	8000	Malignant	Unknown	Not a paired site	Positive histology	8000/3: Neoplasm, malignant	8000/3: Neoplasm, malignant	8000-8009: unspecified neoplasms	Not Brain	VIII(e) Unspecified malignant bone tumors	Bones and Joints	Blank(s)	Blank(s)	Localized	Blank(s)	Blank(s)	Blank(s)	Blank(s)	Blank(s)	Blank(s)	Blank(s)	Blank(s)	Blank(s)	Blank(s)	Blank(s)	Blank(s)	Blank(s)	Blank(s)	Blank(s)	Blank(s)	Blank(s)	Blank(s)	Blank(s)	Blank(s)	Blank(s)	Blank(s)
358	1998	Yes	PRCDA	East	Bones and Joints	Malignant	4.4 Other specified and unspecified bone tumors	Unclassified	VIII(e) Unspecified malignant bone tumors	Bone	Bone	C40.2-Long bones of lower limb and associated joints	402	8800	Malignant	Undifferentiated; anaplastic; Grade IV	Right - origin of primary	Positive histology	8800/3: Sarcoma, NOS	8800/3: Sarcoma, NOS	8800-8809: soft tissue tumors and sarcomas, NOS	Not Brain	VIII(e) Unspecified malignant bone tumors	Bones and Joints	Blank(s)	Blank(s)	Regional	Blank(s)	Blank(s)	Regional by direct extension only	Blank(s)	Blank(s)	Blank(s)	Blank(s)	Blank(s)	Blank(s)	Blank(s)	Blank(s)	Blank(s)	Blank(s)	Blank(s)	Blank(s)	Blank(s)	Blank(s)	Blank(s)	Blank(s)	Blank(s)	Blank(s)	Blank(s)
359	2012	Yes	PRCDA	Pacific Coast	Bones and Joints	Malignant	4.4 Other specified and unspecified bone tumors	Unclassified	VIII(e) Unspecified malignant bone tumors	Bone	Bone	C41.4-Pelvic bones, sacrum, coccyx and associated joints	414	8805	Malignant	Undifferentiated; anaplastic; Grade IV	Not a paired site	Positive histology	8805/3: Undifferentiated sarcoma	8805/3: Undifferentiated sarcoma	8800-8809: soft tissue tumors and sarcomas, NOS	Not Brain	VIII(e) Unspecified malignant bone tumors	Bones and Joints	Blank(s)	Unknown/unstaged/unspecified/DCO	Unstaged	U	Blank(s)	Blank(s)	UNK Stage	TX	N0	M0	Blank(s)	Blank(s)	Blank(s)	Blank(s)	Blank(s)	Blank(s)	Blank(s)	UNK Stage	Blank(s)	TX	N0	M0	Blank(s)	Blank(s)	Blank(s)
360	2007	Yes	Not PRCDA	East	Bones and Joints	Malignant	4.4 Other specified and unspecified bone tumors	Unclassified	VIII(e) Unspecified malignant bone tumors	Bone	Bone	C40.2-Long bones of lower limb and associated joints	402	8801	Malignant	Undifferentiated; anaplastic; Grade IV	Right - origin of primary	Positive histology	8801/3: Spindle cell sarcoma	8801/3: Spindle cell sarcoma	8800-8809: soft tissue tumors and sarcomas, NOS	Not Brain	VIII(e) Unspecified malignant bone tumors	Bones and Joints	Blank(s)	Unknown/unstaged/unspecified/DCO	Unstaged	U	Blank(s)	Blank(s)	Blank(s)	Blank(s)	Blank(s)	Blank(s)	Blank(s)	Blank(s)	Blank(s)	Blank(s)	Blank(s)	Blank(s)	Blank(s)	UNK Stage	Blank(s)	TX	N0	MX	Blank(s)	Blank(s)	Blank(s)
361	2013	Yes	Not PRCDA	East	Bones and Joints	Malignant	4.4 Other specified and unspecified bone tumors	Unclassified	VIII(e) Unspecified malignant bone tumors	Bone	Bone	C40.2-Long bones of lower limb and associated joints	402	8800	Malignant	Unknown	Left - origin of primary	Positive histology	8800/3: Sarcoma, NOS	8800/3: Sarcoma, NOS	8800-8809: soft tissue tumors and sarcomas, NOS	Not Brain	VIII(e) Unspecified malignant bone tumors	Bones and Joints	Blank(s)	Distant site(s)/node(s) involved	Distant	D	Blank(s)	Blank(s)	IVB	TX	N0	M1b	Blank(s)	Blank(s)	Blank(s)	Blank(s)	Blank(s)	Blank(s)	Blank(s)	IVB	Blank(s)	TX	N0	M1b	Blank(s)	Blank(s)	Blank(s)
362	2013	Yes	PRCDA	Southwest	Bones and Joints	Malignant	4.4 Other specified and unspecified bone tumors	Unclassified	VIII(e) Unspecified malignant bone tumors	Bone	Bone	C41.9-Bone, NOS	419	8000	Malignant	Unknown	Not a paired site	Positive histology	8000/3: Neoplasm, malignant	8000/3: Neoplasm, malignant	8000-8009: unspecified neoplasms	Not Brain	VIII(e) Unspecified malignant bone tumors	Bones and Joints	Blank(s)	Distant site(s)/node(s) involved	Distant	D	Blank(s)	Blank(s)	NA	NA	NA	NA	Blank(s)	Blank(s)	Blank(s)	Blank(s)	Blank(s)	Blank(s)	Blank(s)	NA	Blank(s)	NA	NA	NA	Blank(s)	Blank(s)	Blank(s)
363	2014	Yes	PRCDA	Southwest	Bones and Joints	Malignant	4.4 Other specified and unspecified bone tumors	Unclassified	VIII(e) Unspecified malignant bone tumors	Bone	Bone	C40.2-Long bones of lower limb and associated joints	402	8801	Malignant	Undifferentiated; anaplastic; Grade IV	Left - origin of primary	Positive histology	8801/3: Spindle cell sarcoma	8801/3: Spindle cell sarcoma	8800-8809: soft tissue tumors and sarcomas, NOS	Not Brain	VIII(e) Unspecified malignant bone tumors	Bones and Joints	Blank(s)	Regional by direct extension only	Regional	RE	Blank(s)	Blank(s)	IIA	T1	N0	M0	Blank(s)	Blank(s)	Blank(s)	Blank(s)	Blank(s)	Blank(s)	Blank(s)	IIA	Blank(s)	T1	N0	M0	Blank(s)	Blank(s)	Blank(s)
364	2005	Yes	Not PRCDA	Pacific Coast	Bones and Joints	Malignant	4.4 Other specified and unspecified bone tumors	Unclassified	VIII(e) Unspecified malignant bone tumors	Bone	Bone	C40.0-Long bones: upper limb, scapula, and associated joints	400	8800	Malignant	Poorly differentiated; Grade III	Right - origin of primary	Positive histology	8800/3: Sarcoma, NOS	8800/3: Sarcoma, NOS	8800-8809: soft tissue tumors and sarcomas, NOS	Not Brain	VIII(e) Unspecified malignant bone tumors	Bones and Joints	Blank(s)	Regional by direct extension only	Regional	RE	Blank(s)	Blank(s)	Blank(s)	Blank(s)	Blank(s)	Blank(s)	Blank(s)	Blank(s)	Blank(s)	Blank(s)	Blank(s)	Blank(s)	Blank(s)	IIB	Blank(s)	T2	N0	M0	Blank(s)	Blank(s)	Blank(s)
365	2012	Yes	PRCDA	Pacific Coast	Bones and Joints	Malignant	4.4 Other specified and unspecified bone tumors	Unclassified	VIII(e) Unspecified malignant bone tumors	Bone	Bone	C41.2-Vertebral column	412	8800	Malignant	Undifferentiated; anaplastic; Grade IV	Not a paired site	Positive histology	8800/3: Sarcoma, NOS	8800/3: Sarcoma, NOS	8800-8809: soft tissue tumors and sarcomas, NOS	Not Brain	VIII(e) Unspecified malignant bone tumors	Bones and Joints	Blank(s)	Distant site(s)/node(s) involved	Distant	D	Blank(s)	Blank(s)	IVB	TX	N0	M1b	Blank(s)	Blank(s)	Blank(s)	Blank(s)	Blank(s)	Blank(s)	Blank(s)	IVB	Blank(s)	TX	N0	M1b	Blank(s)	Blank(s)	Blank(s)
366	2014	Yes	PRCDA	Pacific Coast	Bones and Joints	Malignant	4.4 Other specified and unspecified bone tumors	Unclassified	VIII(e) Unspecified malignant bone tumors	Bone	Bone	C41.4-Pelvic bones, sacrum, coccyx and associated joints	414	8800	Malignant	Poorly differentiated; Grade III	Not a paired site	Positive histology	8800/3: Sarcoma, NOS	8800/3: Sarcoma, NOS	8800-8809: soft tissue tumors and sarcomas, NOS	Not Brain	VIII(e) Unspecified malignant bone tumors	Bones and Joints	Blank(s)	Regional by direct extension only	Regional	RE	Blank(s)	Blank(s)	UNK Stage	TX	N0	M0	Blank(s)	Blank(s)	Blank(s)	Blank(s)	Blank(s)	Blank(s)	Blank(s)	UNK Stage	Blank(s)	TX	N0	M0	Blank(s)	Blank(s)	Blank(s)
367	2013	Yes	Not PRCDA	East	Bones and Joints	Malignant	4.4 Other specified and unspecified bone tumors	Unclassified	VIII(e) Unspecified malignant bone tumors	Bone	Bone	C41.4-Pelvic bones, sacrum, coccyx and associated joints	414	8800	Malignant	Poorly differentiated; Grade III	Not a paired site	Positive histology	8800/3: Sarcoma, NOS	8800/3: Sarcoma, NOS	8800-8809: soft tissue tumors and sarcomas, NOS	Not Brain	VIII(e) Unspecified malignant bone tumors	Bones and Joints	Blank(s)	Regional by direct extension only	Regional	RE	Blank(s)	Blank(s)	UNK Stage	TX	N0	M0	Blank(s)	Blank(s)	Blank(s)	Blank(s)	Blank(s)	Blank(s)	Blank(s)	UNK Stage	Blank(s)	TX	N0	M0	Blank(s)	Blank(s)	Blank(s)
368	2013	Yes	Not PRCDA	East	Bones and Joints	Malignant	4.4 Other specified and unspecified bone tumors	Unclassified	VIII(e) Unspecified malignant bone tumors	Bone	Bone	C41.0-Bones of skull and face and associated joints	410	8004	Malignant	Moderately differentiated; Grade II	Right - origin of primary	Positive histology	8004/3: Malignant tumor, spindle cell type	8004/3: Malignant tumor, spindle cell type	8000-8009: unspecified neoplasms	Not Brain	VIII(e) Unspecified malignant bone tumors	Bones and Joints	Blank(s)	Localized only	Localized	L	Blank(s)	Blank(s)	NA	NA	NA	NA	Blank(s)	Blank(s)	Blank(s)	Blank(s)	Blank(s)	Blank(s)	Blank(s)	NA	Blank(s)	NA	NA	NA	Blank(s)	Blank(s)	Blank(s)
369	2016	Yes	Not PRCDA	East	Bones and Joints	Malignant	4.4 Other specified and unspecified bone tumors	Unclassified	VIII(e) Unspecified malignant bone tumors	Bone	Bone	C41.2-Vertebral column	412	8803	Malignant	Undifferentiated; anaplastic; Grade IV	Not a paired site	Positive histology	8803/3: Small cell sarcoma	8803/3: Small cell sarcoma	8800-8809: soft tissue tumors and sarcomas, NOS	Not Brain	VIII(e) Unspecified malignant bone tumors	Bones and Joints	Blank(s)	Regional by direct extension only	Blank(s)	Blank(s)	Blank(s)	Blank(s)	Blank(s)	Blank(s)	Blank(s)	Blank(s)	2A	c1	c0	c0	Clinical	Clinical	Clinical	Blank(s)	Blank(s)	Blank(s)	Blank(s)	Blank(s)	Blank(s)	Blank(s)	Blank(s)
370	1984	Yes	PRCDA	East	Bones and Joints	Malignant	4.4 Other specified and unspecified bone tumors	Unclassified	VIII(e) Unspecified malignant bone tumors	Bone	Bone	C40.2-Long bones of lower limb and associated joints	402	8801	Malignant	Unknown	Right - origin of primary	Positive histology	8801/3: Spindle cell sarcoma	8801/3: Spindle cell sarcoma	8800-8809: soft tissue tumors and sarcomas, NOS	Not Brain	VIII(e) Unspecified malignant bone tumors	Bones and Joints	Blank(s)	Blank(s)	Distant	Blank(s)	Blank(s)	Blank(s)	Blank(s)	Blank(s)	Blank(s)	Blank(s)	Blank(s)	Blank(s)	Blank(s)	Blank(s)	Blank(s)	Blank(s)	Blank(s)	Blank(s)	Blank(s)	Blank(s)	Blank(s)	Blank(s)	Blank(s)	Blank(s)	Blank(s)
371	1998	Yes	PRCDA	East	Bones and Joints	Malignant	4.4 Other specified and unspecified bone tumors	Unclassified	VIII(e) Unspecified malignant bone tumors	Bone	Bone	C41.1-Mandible	411	8000	Malignant	Well differentiated; Grade I	Not a paired site	Positive histology	8000/3: Neoplasm, malignant	8000/3: Neoplasm, malignant	8000-8009: unspecified neoplasms	Not Brain	VIII(e) Unspecified malignant bone tumors	Bones and Joints	Blank(s)	Blank(s)	Unstaged	Blank(s)	Blank(s)	Unknown/unstaged/unspecified/DCO	Blank(s)	Blank(s)	Blank(s)	Blank(s)	Blank(s)	Blank(s)	Blank(s)	Blank(s)	Blank(s)	Blank(s)	Blank(s)	Blank(s)	Blank(s)	Blank(s)	Blank(s)	Blank(s)	Blank(s)	Blank(s)	Blank(s)
372	1994	Yes	Not PRCDA	Pacific Coast	Bones and Joints	Malignant	4.4 Other specified and unspecified bone tumors	Unclassified	VIII(e) Unspecified malignant bone tumors	Bone	Bone	C40.2-Long bones of lower limb and associated joints	402	8003	Malignant	Poorly differentiated; Grade III	Right - origin of primary	Positive histology	8003/3: Malignant tumor, giant cell type	8003/3: Malignant tumor, giant cell type	8000-8009: unspecified neoplasms	Not Brain	VIII(e) Unspecified malignant bone tumors	Bones and Joints	Blank(s)	Blank(s)	Regional	Blank(s)	Blank(s)	Blank(s)	Blank(s)	Blank(s)	Blank(s)	Blank(s)	Blank(s)	Blank(s)	Blank(s)	Blank(s)	Blank(s)	Blank(s)	Blank(s)	Blank(s)	Blank(s)	Blank(s)	Blank(s)	Blank(s)	Blank(s)	Blank(s)	Blank(s)
373	2013	Yes	PRCDA	Southwest	Bones and Joints	Malignant	4.4 Other specified and unspecified bone tumors	Unclassified	VIII(e) Unspecified malignant bone tumors	Bone	Bone	C41.3-Rib, sternum, clavicle and associated joints	413	8801	Malignant	Undifferentiated; anaplastic; Grade IV	Not a paired site	Positive histology	8801/3: Spindle cell sarcoma	8801/3: Spindle cell sarcoma	8800-8809: soft tissue tumors and sarcomas, NOS	Not Brain	VIII(e) Unspecified malignant bone tumors	Bones and Joints	Blank(s)	Distant site(s)/node(s) involved	Distant	D	Blank(s)	Blank(s)	IVB	T2	N0	M1b	Blank(s)	Blank(s)	Blank(s)	Blank(s)	Blank(s)	Blank(s)	Blank(s)	IVB	Blank(s)	T2	N0	M1b	Blank(s)	Blank(s)	Blank(s)
374	2009	Yes	PRCDA	Pacific Coast	Bones and Joints	Malignant	4.4 Other specified and unspecified bone tumors	Unclassified	VIII(e) Unspecified malignant bone tumors	Bone	Bone	C41.4-Pelvic bones, sacrum, coccyx and associated joints	414	8800	Malignant	Unknown	Right - origin of primary	Positive histology	8800/3: Sarcoma, NOS	8800/3: Sarcoma, NOS	8800-8809: soft tissue tumors and sarcomas, NOS	Not Brain	VIII(e) Unspecified malignant bone tumors	Bones and Joints	Blank(s)	Regional by direct extension only	Regional	RE	Blank(s)	Blank(s)	Blank(s)	Blank(s)	Blank(s)	Blank(s)	Blank(s)	Blank(s)	Blank(s)	Blank(s)	Blank(s)	Blank(s)	Blank(s)	UNK Stage	Blank(s)	TX	N0	M0	Blank(s)	Blank(s)	Blank(s)
375	2014	Yes	PRCDA	Pacific Coast	Bones and Joints	Malignant	4.4 Other specified and unspecified bone tumors	Unclassified	VIII(e) Unspecified malignant bone tumors	Bone	Bone	C41.4-Pelvic bones, sacrum, coccyx and associated joints	414	8800	Malignant	Undifferentiated; anaplastic; Grade IV	Right - origin of primary	Positive histology	8800/3: Sarcoma, NOS	8800/3: Sarcoma, NOS	8800-8809: soft tissue tumors and sarcomas, NOS	Not Brain	VIII(e) Unspecified malignant bone tumors	Bones and Joints	Blank(s)	Localized only	Localized	L	Blank(s)	Blank(s)	IIA	T1	N0	M0	Blank(s)	Blank(s)	Blank(s)	Blank(s)	Blank(s)	Blank(s)	Blank(s)	IIA	Blank(s)	T1	N0	M0	Blank(s)	Blank(s)	Blank(s)
376	2002	Yes	Not PRCDA	East	Bones and Joints	Malignant	4.4 Other specified and unspecified bone tumors	Unclassified	VIII(e) Unspecified malignant bone tumors	Bone	Bone	C40.2-Long bones of lower limb and associated joints	402	8800	Malignant	Unknown	Right - origin of primary	Positive histology	8800/3: Sarcoma, NOS	8800/3: Sarcoma, NOS	8800-8809: soft tissue tumors and sarcomas, NOS	Not Brain	VIII(e) Unspecified malignant bone tumors	Bones and Joints	Blank(s)	Blank(s)	Regional	Blank(s)	Regional by direct extension only	Blank(s)	Blank(s)	Blank(s)	Blank(s)	Blank(s)	Blank(s)	Blank(s)	Blank(s)	Blank(s)	Blank(s)	Blank(s)	Blank(s)	Blank(s)	Blank(s)	Blank(s)	Blank(s)	Blank(s)	Blank(s)	Blank(s)	Blank(s)
377	2015	Yes	Not PRCDA	East	Bones and Joints	Malignant	4.4 Other specified and unspecified bone tumors	Unclassified	VIII(e) Unspecified malignant bone tumors	Bone	Bone	C41.4-Pelvic bones, sacrum, coccyx and associated joints	414	8800	Malignant	Unknown	Right - origin of primary	Positive histology	8800/3: Sarcoma, NOS	8800/3: Sarcoma, NOS	8800-8809: soft tissue tumors and sarcomas, NOS	Not Brain	VIII(e) Unspecified malignant bone tumors	Bones and Joints	Blank(s)	Regional by direct extension only	Regional	RE	Blank(s)	Blank(s)	IB	T2	N0	M0	Blank(s)	Blank(s)	Blank(s)	Blank(s)	Blank(s)	Blank(s)	Blank(s)	UNK Stage	Blank(s)	T2	N0	M0	Blank(s)	Blank(s)	Blank(s)
378	2016	Yes	Not PRCDA	East	Bones and Joints	Malignant	4.4 Other specified and unspecified bone tumors	Unclassified	VIII(e) Unspecified malignant bone tumors	Bone	Bone	C41.4-Pelvic bones, sacrum, coccyx and associated joints	414	8801	Malignant	Undifferentiated; anaplastic; Grade IV	Left - origin of primary	Positive histology	8801/3: Spindle cell sarcoma	8801/3: Spindle cell sarcoma	8800-8809: soft tissue tumors and sarcomas, NOS	Not Brain	VIII(e) Unspecified malignant bone tumors	Bones and Joints	Blank(s)	Localized only	Blank(s)	Blank(s)	Blank(s)	Blank(s)	Blank(s)	Blank(s)	Blank(s)	Blank(s)	2A	c1	c0	c0	Clinical	Clinical	Clinical	Blank(s)	Blank(s)	Blank(s)	Blank(s)	Blank(s)	Blank(s)	Blank(s)	Blank(s)
379	2007	Yes	Not PRCDA	East	Bones and Joints	Malignant	4.4 Other specified and unspecified bone tumors	Unclassified	VIII(e) Unspecified malignant bone tumors	Bone	Bone	C41.1-Mandible	411	8000	Malignant	Unknown	Not a paired site	Positive histology	8000/3: Neoplasm, malignant	8000/3: Neoplasm, malignant	8000-8009: unspecified neoplasms	Not Brain	VIII(e) Unspecified malignant bone tumors	Bones and Joints	Blank(s)	Localized only	Localized	L	Blank(s)	Blank(s)	Blank(s)	Blank(s)	Blank(s)	Blank(s)	Blank(s)	Blank(s)	Blank(s)	Blank(s)	Blank(s)	Blank(s)	Blank(s)	NA	Blank(s)	NA	NA	NA	Blank(s)	Blank(s)	Blank(s)
380	2013	Yes	Not PRCDA	East	Bones and Joints	Malignant	5.3.1.1 Specified (excluding Kaposi sarcoma)	Unclassified	VIII(e) Unspecified malignant bone tumors	Bone	Bone	C40.2-Long bones of lower limb and associated joints	402	8804	Malignant	Unknown	Right - origin of primary	Positive histology	8804/3: Epithelioid sarcoma	8804/3: Epithelioid sarcoma	8800-8809: soft tissue tumors and sarcomas, NOS	Not Brain	VIII(e) Unspecified malignant bone tumors	Bones and Joints	Blank(s)	Regional by direct extension only	Regional	RE	Blank(s)	Blank(s)	UNK Stage	TX	N0	M0	Blank(s)	Blank(s)	Blank(s)	Blank(s)	Blank(s)	Blank(s)	Blank(s)	UNK Stage	Blank(s)	TX	N0	M0	Blank(s)	Blank(s)	Blank(s)
381	2013	Yes	Not PRCDA	East	Bones and Joints	Malignant	4.4 Other specified and unspecified bone tumors	Unclassified	VIII(e) Unspecified malignant bone tumors	Bone	Bone	C40.0-Long bones: upper limb, scapula, and associated joints	400	8803	Malignant	Well differentiated; Grade I	Left - origin of primary	Positive histology	8803/3: Small cell sarcoma	8803/3: Small cell sarcoma	8800-8809: soft tissue tumors and sarcomas, NOS	Not Brain	VIII(e) Unspecified malignant bone tumors	Bones and Joints	Blank(s)	Regional by direct extension only	Regional	RE	Blank(s)	Blank(s)	IB	T2	N0	M0	Blank(s)	Blank(s)	Blank(s)	Blank(s)	Blank(s)	Blank(s)	Blank(s)	IB	Blank(s)	T2	N0	M0	Blank(s)	Blank(s)	Blank(s)
382	1995	Yes	Not PRCDA	Pacific Coast	Bones and Joints	Malignant	4.4 Other specified and unspecified bone tumors	Unclassified	VIII(e) Unspecified malignant bone tumors	Bone	Bone	C41.3-Rib, sternum, clavicle and associated joints	413	8800	Malignant	Poorly differentiated; Grade III	Left - origin of primary	Positive histology	8800/3: Sarcoma, NOS	8800/3: Sarcoma, NOS	8800-8809: soft tissue tumors and sarcomas, NOS	Not Brain	VIII(e) Unspecified malignant bone tumors	Bones and Joints	Blank(s)	Blank(s)	Regional	Blank(s)	Blank(s)	Regional by direct extension only	Blank(s)	Blank(s)	Blank(s)	Blank(s)	Blank(s)	Blank(s)	Blank(s)	Blank(s)	Blank(s)	Blank(s)	Blank(s)	Blank(s)	Blank(s)	Blank(s)	Blank(s)	Blank(s)	Blank(s)	Blank(s)	Blank(s)
383	2009	Yes	PRCDA	Pacific Coast	Bones and Joints	Malignant	4.4 Other specified and unspecified bone tumors	Unclassified	VIII(e) Unspecified malignant bone tumors	Bone	Bone	C40.2-Long bones of lower limb and associated joints	402	8004	Malignant	Undifferentiated; anaplastic; Grade IV	Right - origin of primary	Positive histology	8004/3: Malignant tumor, spindle cell type	8004/3: Malignant tumor, spindle cell type	8000-8009: unspecified neoplasms	Not Brain	VIII(e) Unspecified malignant bone tumors	Bones and Joints	Blank(s)	Distant site(s)/node(s) involved	Distant	D	Blank(s)	Blank(s)	Blank(s)	Blank(s)	Blank(s)	Blank(s)	Blank(s)	Blank(s)	Blank(s)	Blank(s)	Blank(s)	Blank(s)	Blank(s)	NA	Blank(s)	NA	NA	NA	Blank(s)	Blank(s)	Blank(s)
384	2012	Yes	Not PRCDA	Southwest	Bones and Joints	Malignant	4.4 Other specified and unspecified bone tumors	Unclassified	VIII(e) Unspecified malignant bone tumors	Bone	Bone	C40.2-Long bones of lower limb and associated joints	402	8800	Malignant	Moderately differentiated; Grade II	Right - origin of primary	Positive histology	8800/3: Sarcoma, NOS	8800/3: Sarcoma, NOS	8800-8809: soft tissue tumors and sarcomas, NOS	Not Brain	VIII(e) Unspecified malignant bone tumors	Bones and Joints	Blank(s)	Distant site(s)/node(s) involved	Distant	D	Blank(s)	Blank(s)	IVB	T3	N0	M1b	Blank(s)	Blank(s)	Blank(s)	Blank(s)	Blank(s)	Blank(s)	Blank(s)	IVB	Blank(s)	T3	N0	M1b	Blank(s)	Blank(s)	Blank(s)
385	2006	Yes	PRCDA	Pacific Coast	Bones and Joints	Malignant	4.4 Other specified and unspecified bone tumors	Unclassified	VIII(e) Unspecified malignant bone tumors	Bone	Bone	C41.3-Rib, sternum, clavicle and associated joints	413	8800	Malignant	Unknown	Not a paired site	Positive histology	8800/3: Sarcoma, NOS	8800/3: Sarcoma, NOS	8800-8809: soft tissue tumors and sarcomas, NOS	Not Brain	VIII(e) Unspecified malignant bone tumors	Bones and Joints	Blank(s)	Distant site(s)/node(s) involved	Distant	D	Blank(s)	Blank(s)	Blank(s)	Blank(s)	Blank(s)	Blank(s)	Blank(s)	Blank(s)	Blank(s)	Blank(s)	Blank(s)	Blank(s)	Blank(s)	UNK Stage	Blank(s)	T2	N0	M0	Blank(s)	Blank(s)	Blank(s)
386	2013	Yes	Not PRCDA	East	Bones and Joints	Malignant	4.4 Other specified and unspecified bone tumors	Unclassified	VIII(e) Unspecified malignant bone tumors	Bone	Bone	C41.2-Vertebral column	412	8801	Malignant	Unknown	Not a paired site	Positive histology	8801/3: Spindle cell sarcoma	8801/3: Spindle cell sarcoma	8800-8809: soft tissue tumors and sarcomas, NOS	Not Brain	VIII(e) Unspecified malignant bone tumors	Bones and Joints	Blank(s)	Unknown/unstaged/unspecified/DCO	Unstaged	U	Blank(s)	Blank(s)	UNK Stage	TX	NX	M0	Blank(s)	Blank(s)	Blank(s)	Blank(s)	Blank(s)	Blank(s)	Blank(s)	UNK Stage	Blank(s)	TX	NX	M0	Blank(s)	Blank(s)	Blank(s)
387	2005	Yes	PRCDA	East	Bones and Joints	Malignant	4.4 Other specified and unspecified bone tumors	Unclassified	VIII(e) Unspecified malignant bone tumors	Bone	Bone	C40.2-Long bones of lower limb and associated joints	402	8800	Malignant	Undifferentiated; anaplastic; Grade IV	Left - origin of primary	Positive histology	8800/3: Sarcoma, NOS	8800/3: Sarcoma, NOS	8800-8809: soft tissue tumors and sarcomas, NOS	Not Brain	VIII(e) Unspecified malignant bone tumors	Bones and Joints	Blank(s)	Regional by direct extension only	Regional	RE	Blank(s)	Blank(s)	Blank(s)	Blank(s)	Blank(s)	Blank(s)	Blank(s)	Blank(s)	Blank(s)	Blank(s)	Blank(s)	Blank(s)	Blank(s)	IIB	Blank(s)	T2	N0	M0	Blank(s)	Blank(s)	Blank(s)
388	2006	Yes	PRCDA	Southwest	Bones and Joints	Malignant	4.4 Other specified and unspecified bone tumors	Unclassified	VIII(e) Unspecified malignant bone tumors	Bone	Bone	C41.4-Pelvic bones, sacrum, coccyx and associated joints	414	8800	Malignant	Undifferentiated; anaplastic; Grade IV	Not a paired site	Positive histology	8800/3: Sarcoma, NOS	8800/3: Sarcoma, NOS	8800-8809: soft tissue tumors and sarcomas, NOS	Not Brain	VIII(e) Unspecified malignant bone tumors	Bones and Joints	Blank(s)	Distant site(s)/node(s) involved	Distant	D	Blank(s)	Blank(s)	Blank(s)	Blank(s)	Blank(s)	Blank(s)	Blank(s)	Blank(s)	Blank(s)	Blank(s)	Blank(s)	Blank(s)	Blank(s)	IVNOS	Blank(s)	TX	NX	M1a	Blank(s)	Blank(s)	Blank(s)
389	2012	Yes	PRCDA	Southwest	Bones and Joints	Malignant	4.4 Other specified and unspecified bone tumors	Unclassified	VIII(e) Unspecified malignant bone tumors	Bone	Bone	C41.4-Pelvic bones, sacrum, coccyx and associated joints	414	8801	Malignant	Undifferentiated; anaplastic; Grade IV	Right - origin of primary	Positive histology	8801/3: Spindle cell sarcoma	8801/3: Spindle cell sarcoma	8800-8809: soft tissue tumors and sarcomas, NOS	Not Brain	VIII(e) Unspecified malignant bone tumors	Bones and Joints	Blank(s)	Distant site(s)/node(s) involved	Distant	D	Blank(s)	Blank(s)	IVB	TX	N0	M1b	Blank(s)	Blank(s)	Blank(s)	Blank(s)	Blank(s)	Blank(s)	Blank(s)	IVB	Blank(s)	TX	N0	M1b	Blank(s)	Blank(s)	Blank(s)
390	2010	Yes	PRCDA	Southwest	Bones and Joints	Malignant	4.4 Other specified and unspecified bone tumors	Unclassified	VIII(e) Unspecified malignant bone tumors	Bone	Bone	C40.2-Long bones of lower limb and associated joints	402	8801	Malignant	Moderately differentiated; Grade II	Right - origin of primary	Positive histology	8801/3: Spindle cell sarcoma	8801/3: Spindle cell sarcoma	8800-8809: soft tissue tumors and sarcomas, NOS	Not Brain	VIII(e) Unspecified malignant bone tumors	Bones and Joints	Blank(s)	Localized only	Localized	L	Blank(s)	Blank(s)	IA	T1	N0	M0	Blank(s)	Blank(s)	Blank(s)	Blank(s)	Blank(s)	Blank(s)	Blank(s)	IA	Blank(s)	T1	N0	M0	Blank(s)	Blank(s)	Blank(s)
391	2016	Yes	Not PRCDA	Pacific Coast	Bones and Joints	Malignant	4.4 Other specified and unspecified bone tumors	Unclassified	VIII(e) Unspecified malignant bone tumors	Bone	Bone	C41.9-Bone, NOS	419	8801	Malignant	Unknown	Paired site, but no information concerning laterality	Positive histology	8801/3: Spindle cell sarcoma	8801/3: Spindle cell sarcoma	8800-8809: soft tissue tumors and sarcomas, NOS	Not Brain	VIII(e) Unspecified malignant bone tumors	Bones and Joints	Blank(s)	Distant site(s)/node(s) involved	Blank(s)	Blank(s)	Blank(s)	Blank(s)	Blank(s)	Blank(s)	Blank(s)	Blank(s)	4B	cX	c0	p1B	Clinical	Clinical	Pathologic	Blank(s)	Blank(s)	Blank(s)	Blank(s)	Blank(s)	Blank(s)	Blank(s)	Blank(s)
392	2012	Yes	Not PRCDA	Pacific Coast	Bones and Joints	Malignant	4.4 Other specified and unspecified bone tumors	Unclassified	VIII(e) Unspecified malignant bone tumors	Bone	Bone	C41.4-Pelvic bones, sacrum, coccyx and associated joints	414	8000	Malignant	Unknown	Right - origin of primary	Positive histology	8000/3: Neoplasm, malignant	8000/3: Neoplasm, malignant	8000-8009: unspecified neoplasms	Not Brain	VIII(e) Unspecified malignant bone tumors	Bones and Joints	Blank(s)	Distant site(s)/node(s) involved	Distant	D	Blank(s)	Blank(s)	NA	NA	NA	NA	Blank(s)	Blank(s)	Blank(s)	Blank(s)	Blank(s)	Blank(s)	Blank(s)	NA	Blank(s)	NA	NA	NA	Blank(s)	Blank(s)	Blank(s)
393	2016	Yes	Not PRCDA	Pacific Coast	Bones and Joints	Malignant	4.4 Other specified and unspecified bone tumors	Unclassified	VIII(e) Unspecified malignant bone tumors	Bone	Bone	C40.0-Long bones: upper limb, scapula, and associated joints	400	8000	Malignant	Unknown	Right - origin of primary	Positive histology	8000/3: Neoplasm, malignant	8000/3: Neoplasm, malignant	8000-8009: unspecified neoplasms	Not Brain	VIII(e) Unspecified malignant bone tumors	Bones and Joints	Blank(s)	Distant site(s)/node(s) involved	Blank(s)	Blank(s)	Blank(s)	Blank(s)	Blank(s)	Blank(s)	Blank(s)	Blank(s)	Not applicable	Not applicable	Not applicable	Not applicable	Blank(s)	Blank(s)	Blank(s)	Blank(s)	Blank(s)	Blank(s)	Blank(s)	Blank(s)	Blank(s)	Blank(s)	Blank(s)
394	1992	Yes	Not PRCDA	Northern Plains	Bones and Joints	Malignant	4.4 Other specified and unspecified bone tumors	Unclassified	VIII(e) Unspecified malignant bone tumors	Bone	Bone	C41.4-Pelvic bones, sacrum, coccyx and associated joints	414	8800	Malignant	Unknown	Left - origin of primary	Positive histology	8800/3: Sarcoma, NOS	8800/3: Sarcoma, NOS	8800-8809: soft tissue tumors and sarcomas, NOS	Not Brain	VIII(e) Unspecified malignant bone tumors	Bones and Joints	Blank(s)	Blank(s)	Localized	Blank(s)	Blank(s)	Blank(s)	Blank(s)	Blank(s)	Blank(s)	Blank(s)	Blank(s)	Blank(s)	Blank(s)	Blank(s)	Blank(s)	Blank(s)	Blank(s)	Blank(s)	Blank(s)	Blank(s)	Blank(s)	Blank(s)	Blank(s)	Blank(s)	Blank(s)
395	2007	Yes	Not PRCDA	Northern Plains	Bones and Joints	Malignant	4.4 Other specified and unspecified bone tumors	Unclassified	VIII(e) Unspecified malignant bone tumors	Bone	Bone	C41.4-Pelvic bones, sacrum, coccyx and associated joints	414	8801	Malignant	Poorly differentiated; Grade III	Right - origin of primary	Positive histology	8801/3: Spindle cell sarcoma	8801/3: Spindle cell sarcoma	8800-8809: soft tissue tumors and sarcomas, NOS	Not Brain	VIII(e) Unspecified malignant bone tumors	Bones and Joints	Blank(s)	Localized only	Localized	L	Blank(s)	Blank(s)	Blank(s)	Blank(s)	Blank(s)	Blank(s)	Blank(s)	Blank(s)	Blank(s)	Blank(s)	Blank(s)	Blank(s)	Blank(s)	UNK Stage	Blank(s)	TX	N0	M0	Blank(s)	Blank(s)	Blank(s)
396	2010	Yes	Not PRCDA	Southwest	Bones and Joints	Malignant	4.4 Other specified and unspecified bone tumors	Unclassified	VIII(e) Unspecified malignant bone tumors	Bone	Bone	C41.9-Bone, NOS	419	8000	Malignant	Unknown	Not a paired site	Positive histology	8000/3: Neoplasm, malignant	8000/3: Neoplasm, malignant	8000-8009: unspecified neoplasms	Not Brain	VIII(e) Unspecified malignant bone tumors	Bones and Joints	Blank(s)	Unknown/unstaged/unspecified/DCO	Unstaged	U	Blank(s)	Blank(s)	NA	NA	NA	NA	Blank(s)	Blank(s)	Blank(s)	Blank(s)	Blank(s)	Blank(s)	Blank(s)	NA	Blank(s)	NA	NA	NA	Blank(s)	Blank(s)	Blank(s)
397	2015	Yes	Not PRCDA	East	Bones and Joints	Malignant	4.4 Other specified and unspecified bone tumors	Unclassified	VIII(e) Unspecified malignant bone tumors	Bone	Bone	C41.0-Bones of skull and face and associated joints	410	8805	Malignant	Undifferentiated; anaplastic; Grade IV	Left - origin of primary	Positive histology	8805/3: Undifferentiated sarcoma	8805/3: Undifferentiated sarcoma	8800-8809: soft tissue tumors and sarcomas, NOS	Not Brain	VIII(e) Unspecified malignant bone tumors	Bones and Joints	Blank(s)	Localized only	Localized	L	Blank(s)	Blank(s)	IIA	T1	N0	M0	Blank(s)	Blank(s)	Blank(s)	Blank(s)	Blank(s)	Blank(s)	Blank(s)	IIA	Blank(s)	T1	N0	M0	Blank(s)	Blank(s)	Blank(s)
398	2000	Yes	PRCDA	Alaska	Bones and Joints	Malignant	4.4 Other specified and unspecified bone tumors	Unclassified	VIII(e) Unspecified malignant bone tumors	Bone	Bone	C40.2-Long bones of lower limb and associated joints	402	8000	Malignant	Unknown	Left - origin of primary	Positive histology	8000/3: Neoplasm, malignant	8000/3: Neoplasm, malignant	8000-8009: unspecified neoplasms	Not Brain	VIII(e) Unspecified malignant bone tumors	Bones and Joints	Blank(s)	Blank(s)	Localized	Blank(s)	Blank(s)	Localized only	Blank(s)	Blank(s)	Blank(s)	Blank(s)	Blank(s)	Blank(s)	Blank(s)	Blank(s)	Blank(s)	Blank(s)	Blank(s)	Blank(s)	Blank(s)	Blank(s)	Blank(s)	Blank(s)	Blank(s)	Blank(s)	Blank(s)
399	1997	Yes	Not PRCDA	Pacific Coast	Bones and Joints	Malignant	4.4 Other specified and unspecified bone tumors	Unclassified	VIII(e) Unspecified malignant bone tumors	Bone	Bone	C41.4-Pelvic bones, sacrum, coccyx and associated joints	414	8800	Malignant	Poorly differentiated; Grade III	Right - origin of primary	Positive histology	8800/3: Sarcoma, NOS	8800/3: Sarcoma, NOS	8800-8809: soft tissue tumors and sarcomas, NOS	Not Brain	VIII(e) Unspecified malignant bone tumors	Bones and Joints	Blank(s)	Blank(s)	Distant	Blank(s)	Blank(s)	Distant site(s)/node(s) involved	Blank(s)	Blank(s)	Blank(s)	Blank(s)	Blank(s)	Blank(s)	Blank(s)	Blank(s)	Blank(s)	Blank(s)	Blank(s)	Blank(s)	Blank(s)	Blank(s)	Blank(s)	Blank(s)	Blank(s)	Blank(s)	Blank(s)
400	2004	Yes	PRCDA	Pacific Coast	Bones and Joints	Malignant	5.3.1.1 Specified (excluding Kaposi sarcoma)	Unclassified	VIII(e) Unspecified malignant bone tumors	Bone	Bone	C40.2-Long bones of lower limb and associated joints	402	8804	Malignant	Undifferentiated; anaplastic; Grade IV	Right - origin of primary	Positive histology	8804/3: Epithelioid sarcoma	8804/3: Epithelioid sarcoma	8800-8809: soft tissue tumors and sarcomas, NOS	Not Brain	VIII(e) Unspecified malignant bone tumors	Bones and Joints	Blank(s)	Regional by direct extension only	Regional	RE	Blank(s)	Blank(s)	Blank(s)	Blank(s)	Blank(s)	Blank(s)	Blank(s)	Blank(s)	Blank(s)	Blank(s)	Blank(s)	Blank(s)	Blank(s)	IIB	Blank(s)	T2	N0	M0	Blank(s)	Blank(s)	Blank(s)
401	2002	Yes	Not PRCDA	East	Bones and Joints	Malignant	4.4 Other specified and unspecified bone tumors	Unclassified	VIII(e) Unspecified malignant bone tumors	Bone	Bone	C41.0-Bones of skull and face and associated joints	410	8800	Malignant	Undifferentiated; anaplastic; Grade IV	Not a paired site	Positive histology	8800/3: Sarcoma, NOS	8800/3: Sarcoma, NOS	8800-8809: soft tissue tumors and sarcomas, NOS	Not Brain	VIII(e) Unspecified malignant bone tumors	Bones and Joints	Blank(s)	Blank(s)	Regional	Blank(s)	Regional by direct extension only	Blank(s)	Blank(s)	Blank(s)	Blank(s)	Blank(s)	Blank(s)	Blank(s)	Blank(s)	Blank(s)	Blank(s)	Blank(s)	Blank(s)	Blank(s)	Blank(s)	Blank(s)	Blank(s)	Blank(s)	Blank(s)	Blank(s)	Blank(s)
402	2014	Yes	Not PRCDA	East	Bones and Joints	Malignant	4.4 Other specified and unspecified bone tumors	Unclassified	VIII(e) Unspecified malignant bone tumors	Bone	Bone	C41.4-Pelvic bones, sacrum, coccyx and associated joints	414	8801	Malignant	Undifferentiated; anaplastic; Grade IV	Right - origin of primary	Positive histology	8801/3: Spindle cell sarcoma	8801/3: Spindle cell sarcoma	8800-8809: soft tissue tumors and sarcomas, NOS	Not Brain	VIII(e) Unspecified malignant bone tumors	Bones and Joints	Blank(s)	Regional by direct extension only	Regional	RE	Blank(s)	Blank(s)	IIB	T2	N0	M0	Blank(s)	Blank(s)	Blank(s)	Blank(s)	Blank(s)	Blank(s)	Blank(s)	IIB	Blank(s)	T2	N0	M0	Blank(s)	Blank(s)	Blank(s)
403	2014	Yes	Not PRCDA	East	Bones and Joints	Malignant	5.3.1.1 Specified (excluding Kaposi sarcoma)	Unclassified	VIII(e) Unspecified malignant bone tumors	Bone	Bone	C41.4-Pelvic bones, sacrum, coccyx and associated joints	414	8804	Malignant	Poorly differentiated; Grade III	Left - origin of primary	Positive histology	8804/3: Epithelioid sarcoma	8804/3: Epithelioid sarcoma	8800-8809: soft tissue tumors and sarcomas, NOS	Not Brain	VIII(e) Unspecified malignant bone tumors	Bones and Joints	Blank(s)	Localized only	Localized	L	Blank(s)	Blank(s)	IIA	T1	N0	M0	Blank(s)	Blank(s)	Blank(s)	Blank(s)	Blank(s)	Blank(s)	Blank(s)	IIA	Blank(s)	T1	N0	M0	Blank(s)	Blank(s)	Blank(s)
404	2016	Yes	Not PRCDA	East	Bones and Joints	Malignant	4.4 Other specified and unspecified bone tumors	Unclassified	VIII(e) Unspecified malignant bone tumors	Bone	Bone	C40.2-Long bones of lower limb and associated joints	402	8800	Malignant	Undifferentiated; anaplastic; Grade IV	Left - origin of primary	Positive histology	8800/3: Sarcoma, NOS	8800/3: Sarcoma, NOS	8800-8809: soft tissue tumors and sarcomas, NOS	Not Brain	VIII(e) Unspecified malignant bone tumors	Bones and Joints	Blank(s)	Regional by direct extension only	Blank(s)	Blank(s)	Blank(s)	Blank(s)	Blank(s)	Blank(s)	Blank(s)	Blank(s)	2B	p2	pX	c0	Pathologic	Pathologic	Pathologic	Blank(s)	Blank(s)	Blank(s)	Blank(s)	Blank(s)	Blank(s)	Blank(s)	Blank(s)
405	1985	Yes	PRCDA	East	Bones and Joints	Malignant	4.4 Other specified and unspecified bone tumors	Unclassified	VIII(e) Unspecified malignant bone tumors	Bone	Bone	C41.4-Pelvic bones, sacrum, coccyx and associated joints	414	8801	Malignant	Unknown	Right - origin of primary	Positive histology	8801/3: Spindle cell sarcoma	8801/3: Spindle cell sarcoma	8800-8809: soft tissue tumors and sarcomas, NOS	Not Brain	VIII(e) Unspecified malignant bone tumors	Bones and Joints	Blank(s)	Blank(s)	Localized	Blank(s)	Blank(s)	Blank(s)	Blank(s)	Blank(s)	Blank(s)	Blank(s)	Blank(s)	Blank(s)	Blank(s)	Blank(s)	Blank(s)	Blank(s)	Blank(s)	Blank(s)	Blank(s)	Blank(s)	Blank(s)	Blank(s)	Blank(s)	Blank(s)	Blank(s)
406	1983	Yes	PRCDA	East	Bones and Joints	Malignant	4.4 Other specified and unspecified bone tumors	Unclassified	VIII(e) Unspecified malignant bone tumors	Bone	Bone	C41.2-Vertebral column	412	8000	Malignant	Unknown	Not a paired site	Positive histology	8000/3: Neoplasm, malignant	8000/3: Neoplasm, malignant	8000-8009: unspecified neoplasms	Not Brain	VIII(e) Unspecified malignant bone tumors	Bones and Joints	Blank(s)	Blank(s)	Unstaged	Blank(s)	Blank(s)	Blank(s)	Blank(s)	Blank(s)	Blank(s)	Blank(s)	Blank(s)	Blank(s)	Blank(s)	Blank(s)	Blank(s)	Blank(s)	Blank(s)	Blank(s)	Blank(s)	Blank(s)	Blank(s)	Blank(s)	Blank(s)	Blank(s)	Blank(s)
407	2001	Yes	PRCDA	East	Bones and Joints	Malignant	4.4 Other specified and unspecified bone tumors	Unclassified	VIII(e) Unspecified malignant bone tumors	Bone	Bone	C41.0-Bones of skull and face and associated joints	410	8001	Malignant	Undifferentiated; anaplastic; Grade IV	Not a paired site	Positive histology	8001/3: Tumor cells, malignant	8001/3: Tumor cells, malignant	8000-8009: unspecified neoplasms	Not Brain	VIII(e) Unspecified malignant bone tumors	Bones and Joints	Blank(s)	Blank(s)	Regional	Blank(s)	Regional by direct extension only	Blank(s)	Blank(s)	Blank(s)	Blank(s)	Blank(s)	Blank(s)	Blank(s)	Blank(s)	Blank(s)	Blank(s)	Blank(s)	Blank(s)	Blank(s)	Blank(s)	Blank(s)	Blank(s)	Blank(s)	Blank(s)	Blank(s)	Blank(s)
408	1984	Yes	Not PRCDA	Northern Plains	Bones and Joints	Malignant	4.4 Other specified and unspecified bone tumors	Unclassified	VIII(e) Unspecified malignant bone tumors	Bone	Bone	C41.3-Rib, sternum, clavicle and associated joints	413	8801	Malignant	Unknown	Not a paired site	Positive histology	8801/3: Spindle cell sarcoma	8801/3: Spindle cell sarcoma	8800-8809: soft tissue tumors and sarcomas, NOS	Not Brain	VIII(e) Unspecified malignant bone tumors	Bones and Joints	Blank(s)	Blank(s)	Distant	Blank(s)	Blank(s)	Blank(s)	Blank(s)	Blank(s)	Blank(s)	Blank(s)	Blank(s)	Blank(s)	Blank(s)	Blank(s)	Blank(s)	Blank(s)	Blank(s)	Blank(s)	Blank(s)	Blank(s)	Blank(s)	Blank(s)	Blank(s)	Blank(s)	Blank(s)
409	1999	Yes	Not PRCDA	Pacific Coast	Bones and Joints	Malignant	4.4 Other specified and unspecified bone tumors	Unclassified	VIII(e) Unspecified malignant bone tumors	Bone	Bone	C40.2-Long bones of lower limb and associated joints	402	8801	Malignant	Moderately differentiated; Grade II	Right - origin of primary	Positive histology	8801/3: Spindle cell sarcoma	8801/3: Spindle cell sarcoma	8800-8809: soft tissue tumors and sarcomas, NOS	Not Brain	VIII(e) Unspecified malignant bone tumors	Bones and Joints	Blank(s)	Blank(s)	Distant	Blank(s)	Blank(s)	Distant site(s)/node(s) involved	Blank(s)	Blank(s)	Blank(s)	Blank(s)	Blank(s)	Blank(s)	Blank(s)	Blank(s)	Blank(s)	Blank(s)	Blank(s)	Blank(s)	Blank(s)	Blank(s)	Blank(s)	Blank(s)	Blank(s)	Blank(s)	Blank(s)
410	2010	Yes	PRCDA	Pacific Coast	Bones and Joints	Malignant	4.4 Other specified and unspecified bone tumors	Unclassified	VIII(e) Unspecified malignant bone tumors	Bone	Bone	C40.2-Long bones of lower limb and associated joints	402	8800	Malignant	Undifferentiated; anaplastic; Grade IV	Left - origin of primary	Positive histology	8800/3: Sarcoma, NOS	8800/3: Sarcoma, NOS	8800-8809: soft tissue tumors and sarcomas, NOS	Not Brain	VIII(e) Unspecified malignant bone tumors	Bones and Joints	Blank(s)	Regional by direct extension only	Regional	RE	Blank(s)	Blank(s)	IIB	T2	N0	M0	Blank(s)	Blank(s)	Blank(s)	Blank(s)	Blank(s)	Blank(s)	Blank(s)	IIB	Blank(s)	T2	N0	M0	Blank(s)	Blank(s)	Blank(s)
411	2010	Yes	PRCDA	Pacific Coast	Bones and Joints	Malignant	4.4 Other specified and unspecified bone tumors	Unclassified	VIII(e) Unspecified malignant bone tumors	Bone	Bone	C41.1-Mandible	411	8000	Malignant	Unknown	Not a paired site	Positive histology	8000/3: Neoplasm, malignant	8000/3: Neoplasm, malignant	8000-8009: unspecified neoplasms	Not Brain	VIII(e) Unspecified malignant bone tumors	Bones and Joints	Blank(s)	Distant site(s)/node(s) involved	Distant	D	Blank(s)	Blank(s)	NA	NA	NA	NA	Blank(s)	Blank(s)	Blank(s)	Blank(s)	Blank(s)	Blank(s)	Blank(s)	NA	Blank(s)	NA	NA	NA	Blank(s)	Blank(s)	Blank(s)
412	2011	Yes	Not PRCDA	East	Bones and Joints	Malignant	4.4 Other specified and unspecified bone tumors	Unclassified	VIII(e) Unspecified malignant bone tumors	Bone	Bone	C40.2-Long bones of lower limb and associated joints	402	8805	Malignant	Undifferentiated; anaplastic; Grade IV	Left - origin of primary	Positive histology	8805/3: Undifferentiated sarcoma	8805/3: Undifferentiated sarcoma	8800-8809: soft tissue tumors and sarcomas, NOS	Not Brain	VIII(e) Unspecified malignant bone tumors	Bones and Joints	Blank(s)	Distant site(s)/node(s) involved	Distant	D	Blank(s)	Blank(s)	IVA	TX	NX	M1a	Blank(s)	Blank(s)	Blank(s)	Blank(s)	Blank(s)	Blank(s)	Blank(s)	IVNOS	Blank(s)	TX	NX	M1a	Blank(s)	Blank(s)	Blank(s)
413	1975	Yes	PRCDA	East	Bones and Joints	Malignant	4.4 Other specified and unspecified bone tumors	Unclassified	VIII(e) Unspecified malignant bone tumors	Bone	Bone	C41.2-Vertebral column	412	8800	Malignant	Poorly differentiated; Grade III	Not a paired site	Positive histology	8800/3: Sarcoma, NOS	8800/3: Sarcoma, NOS	8800-8809: soft tissue tumors and sarcomas, NOS	Not Brain	VIII(e) Unspecified malignant bone tumors	Bones and Joints	Blank(s)	Blank(s)	Regional	Blank(s)	Blank(s)	Blank(s)	Blank(s)	Blank(s)	Blank(s)	Blank(s)	Blank(s)	Blank(s)	Blank(s)	Blank(s)	Blank(s)	Blank(s)	Blank(s)	Blank(s)	Blank(s)	Blank(s)	Blank(s)	Blank(s)	Blank(s)	Blank(s)	Blank(s)
414	2005	Yes	Not PRCDA	Northern Plains	Bones and Joints	Malignant	4.4 Other specified and unspecified bone tumors	Unclassified	VIII(e) Unspecified malignant bone tumors	Bone	Bone	C40.2-Long bones of lower limb and associated joints	402	8800	Malignant	Undifferentiated; anaplastic; Grade IV	Left - origin of primary	Positive histology	8800/3: Sarcoma, NOS	8800/3: Sarcoma, NOS	8800-8809: soft tissue tumors and sarcomas, NOS	Not Brain	VIII(e) Unspecified malignant bone tumors	Bones and Joints	Blank(s)	Regional by direct extension only	Regional	RE	Blank(s)	Blank(s)	Blank(s)	Blank(s)	Blank(s)	Blank(s)	Blank(s)	Blank(s)	Blank(s)	Blank(s)	Blank(s)	Blank(s)	Blank(s)	IIB	Blank(s)	T2	N0	M0	Blank(s)	Blank(s)	Blank(s)
415	2005	Yes	Not PRCDA	Northern Plains	Bones and Joints	Malignant	4.4 Other specified and unspecified bone tumors	Unclassified	VIII(e) Unspecified malignant bone tumors	Bone	Bone	C40.2-Long bones of lower limb and associated joints	402	8800	Malignant	Unknown	Right - origin of primary	Positive histology	8800/3: Sarcoma, NOS	8800/3: Sarcoma, NOS	8800-8809: soft tissue tumors and sarcomas, NOS	Not Brain	VIII(e) Unspecified malignant bone tumors	Bones and Joints	Blank(s)	Localized only	Localized	L	Blank(s)	Blank(s)	Blank(s)	Blank(s)	Blank(s)	Blank(s)	Blank(s)	Blank(s)	Blank(s)	Blank(s)	Blank(s)	Blank(s)	Blank(s)	UNK Stage	Blank(s)	TX	N0	M0	Blank(s)	Blank(s)	Blank(s)
416	1994	Yes	Not PRCDA	Pacific Coast	Bones and Joints	Malignant	4.4 Other specified and unspecified bone tumors	Unclassified	VIII(e) Unspecified malignant bone tumors	Bone	Bone	C41.4-Pelvic bones, sacrum, coccyx and associated joints	414	8000	Malignant	Unknown	Left - origin of primary	Positive histology	8000/3: Neoplasm, malignant	8000/3: Neoplasm, malignant	8000-8009: unspecified neoplasms	Not Brain	VIII(e) Unspecified malignant bone tumors	Bones and Joints	Blank(s)	Blank(s)	Unstaged	Blank(s)	Blank(s)	Blank(s)	Blank(s)	Blank(s)	Blank(s)	Blank(s)	Blank(s)	Blank(s)	Blank(s)	Blank(s)	Blank(s)	Blank(s)	Blank(s)	Blank(s)	Blank(s)	Blank(s)	Blank(s)	Blank(s)	Blank(s)	Blank(s)	Blank(s)
417	2015	Yes	Not PRCDA	East	Bones and Joints	Malignant	4.4 Other specified and unspecified bone tumors	Unclassified	VIII(e) Unspecified malignant bone tumors	Bone	Bone	C41.4-Pelvic bones, sacrum, coccyx and associated joints	414	8004	Malignant	Undifferentiated; anaplastic; Grade IV	Right - origin of primary	Positive histology	8004/3: Malignant tumor, spindle cell type	8004/3: Malignant tumor, spindle cell type	8000-8009: unspecified neoplasms	Not Brain	VIII(e) Unspecified malignant bone tumors	Bones and Joints	Blank(s)	Localized only	Localized	L	Blank(s)	Blank(s)	NA	NA	NA	NA	Blank(s)	Blank(s)	Blank(s)	Blank(s)	Blank(s)	Blank(s)	Blank(s)	NA	Blank(s)	NA	NA	NA	Blank(s)	Blank(s)	Blank(s)
418	2007	Yes	Not PRCDA	East	Bones and Joints	Malignant	4.4 Other specified and unspecified bone tumors	Unclassified	VIII(e) Unspecified malignant bone tumors	Bone	Bone	C41.4-Pelvic bones, sacrum, coccyx and associated joints	414	8801	Malignant	Undifferentiated; anaplastic; Grade IV	Left - origin of primary	Positive histology	8801/3: Spindle cell sarcoma	8801/3: Spindle cell sarcoma	8800-8809: soft tissue tumors and sarcomas, NOS	Not Brain	VIII(e) Unspecified malignant bone tumors	Bones and Joints	Blank(s)	Distant site(s)/node(s) involved	Distant	D	Blank(s)	Blank(s)	Blank(s)	Blank(s)	Blank(s)	Blank(s)	Blank(s)	Blank(s)	Blank(s)	Blank(s)	Blank(s)	Blank(s)	Blank(s)	IVB	Blank(s)	T1	N0	M1b	Blank(s)	Blank(s)	Blank(s)
419	2007	Yes	Not PRCDA	East	Bones and Joints	Malignant	4.4 Other specified and unspecified bone tumors	Unclassified	VIII(e) Unspecified malignant bone tumors	Bone	Bone	C41.2-Vertebral column	412	8000	Malignant	Poorly differentiated; Grade III	Not a paired site	Positive histology	8000/3: Neoplasm, malignant	8000/3: Neoplasm, malignant	8000-8009: unspecified neoplasms	Not Brain	VIII(e) Unspecified malignant bone tumors	Bones and Joints	Blank(s)	Localized only	Localized	L	Blank(s)	Blank(s)	Blank(s)	Blank(s)	Blank(s)	Blank(s)	Blank(s)	Blank(s)	Blank(s)	Blank(s)	Blank(s)	Blank(s)	Blank(s)	NA	Blank(s)	NA	NA	NA	Blank(s)	Blank(s)	Blank(s)
420	2003	Yes	Not PRCDA	East	Bones and Joints	Malignant	4.4 Other specified and unspecified bone tumors	Unclassified	VIII(e) Unspecified malignant bone tumors	Bone	Bone	C40.0-Long bones: upper limb, scapula, and associated joints	400	8801	Malignant	Undifferentiated; anaplastic; Grade IV	Left - origin of primary	Positive histology	8801/3: Spindle cell sarcoma	8801/3: Spindle cell sarcoma	8800-8809: soft tissue tumors and sarcomas, NOS	Not Brain	VIII(e) Unspecified malignant bone tumors	Bones and Joints	Blank(s)	Blank(s)	Localized	Blank(s)	Localized only	Blank(s)	Blank(s)	Blank(s)	Blank(s)	Blank(s)	Blank(s)	Blank(s)	Blank(s)	Blank(s)	Blank(s)	Blank(s)	Blank(s)	Blank(s)	Blank(s)	Blank(s)	Blank(s)	Blank(s)	Blank(s)	Blank(s)	Blank(s)
421	2010	Yes	Not PRCDA	East	Bones and Joints	Malignant	4.4 Other specified and unspecified bone tumors	Unclassified	VIII(e) Unspecified malignant bone tumors	Bone	Bone	C40.2-Long bones of lower limb and associated joints	402	8800	Malignant	Undifferentiated; anaplastic; Grade IV	Right - origin of primary	Positive histology	8800/3: Sarcoma, NOS	8800/3: Sarcoma, NOS	8800-8809: soft tissue tumors and sarcomas, NOS	Not Brain	VIII(e) Unspecified malignant bone tumors	Bones and Joints	Blank(s)	Localized only	Localized	L	Blank(s)	Blank(s)	UNK Stage	TX	N0	M0	Blank(s)	Blank(s)	Blank(s)	Blank(s)	Blank(s)	Blank(s)	Blank(s)	UNK Stage	Blank(s)	TX	N0	M0	Blank(s)	Blank(s)	Blank(s)
422	2002	Yes	Not PRCDA	Pacific Coast	Bones and Joints	Malignant	4.4 Other specified and unspecified bone tumors	Unclassified	VIII(e) Unspecified malignant bone tumors	Bone	Bone	C40.3-Short bones of lower limb and associated joints	403	8800	Malignant	Unknown	Right - origin of primary	Positive histology	8800/3: Sarcoma, NOS	8800/3: Sarcoma, NOS	8800-8809: soft tissue tumors and sarcomas, NOS	Not Brain	VIII(e) Unspecified malignant bone tumors	Bones and Joints	Blank(s)	Blank(s)	Unstaged	Blank(s)	Unknown/unstaged/unspecified/DCO	Blank(s)	Blank(s)	Blank(s)	Blank(s)	Blank(s)	Blank(s)	Blank(s)	Blank(s)	Blank(s)	Blank(s)	Blank(s)	Blank(s)	Blank(s)	Blank(s)	Blank(s)	Blank(s)	Blank(s)	Blank(s)	Blank(s)	Blank(s)
423	2011	Yes	Not PRCDA	Northern Plains	Bones and Joints	Malignant	4.4 Other specified and unspecified bone tumors	Unclassified	VIII(e) Unspecified malignant bone tumors	Bone	Bone	C41.4-Pelvic bones, sacrum, coccyx and associated joints	414	8801	Malignant	Poorly differentiated; Grade III	Left - origin of primary	Positive histology	8801/3: Spindle cell sarcoma	8801/3: Spindle cell sarcoma	8800-8809: soft tissue tumors and sarcomas, NOS	Not Brain	VIII(e) Unspecified malignant bone tumors	Bones and Joints	Blank(s)	Distant site(s)/node(s) involved	Distant	D	Blank(s)	Blank(s)	IVB	T1	NX	M1b	Blank(s)	Blank(s)	Blank(s)	Blank(s)	Blank(s)	Blank(s)	Blank(s)	IVB	Blank(s)	T1	NX	M1b	Blank(s)	Blank(s)	Blank(s)
424	2008	Yes	Not PRCDA	Northern Plains	Bones and Joints	Malignant	4.4 Other specified and unspecified bone tumors	Unclassified	VIII(e) Unspecified malignant bone tumors	Bone	Bone	C40.2-Long bones of lower limb and associated joints	402	8801	Malignant	Undifferentiated; anaplastic; Grade IV	Right - origin of primary	Positive histology	8801/3: Spindle cell sarcoma	8801/3: Spindle cell sarcoma	8800-8809: soft tissue tumors and sarcomas, NOS	Not Brain	VIII(e) Unspecified malignant bone tumors	Bones and Joints	Blank(s)	Distant site(s)/node(s) involved	Distant	D	Blank(s)	Blank(s)	Blank(s)	Blank(s)	Blank(s)	Blank(s)	Blank(s)	Blank(s)	Blank(s)	Blank(s)	Blank(s)	Blank(s)	Blank(s)	IVB	Blank(s)	TX	NX	M1b	Blank(s)	Blank(s)	Blank(s)
425	2010	Yes	PRCDA	Southwest	Bones and Joints	Malignant	4.4 Other specified and unspecified bone tumors	Unclassified	VIII(e) Unspecified malignant bone tumors	Bone	Bone	C40.9-Bone of limb, NOS	409	8800	Malignant	Unknown	Not a paired site	Positive histology	8800/3: Sarcoma, NOS	8800/3: Sarcoma, NOS	8800-8809: soft tissue tumors and sarcomas, NOS	Not Brain	VIII(e) Unspecified malignant bone tumors	Bones and Joints	Blank(s)	Distant site(s)/node(s) involved	Distant	D	Blank(s)	Blank(s)	IVNOS	TX	NX	M1NOS	Blank(s)	Blank(s)	Blank(s)	Blank(s)	Blank(s)	Blank(s)	Blank(s)	IVNOS	Blank(s)	TX	NX	M1NOS	Blank(s)	Blank(s)	Blank(s)
426	1993	Yes	Not PRCDA	Pacific Coast	Bones and Joints	Malignant	4.4 Other specified and unspecified bone tumors	Unclassified	VIII(e) Unspecified malignant bone tumors	Bone	Bone	C40.2-Long bones of lower limb and associated joints	402	8800	Malignant	Poorly differentiated; Grade III	Left - origin of primary	Positive histology	8800/3: Sarcoma, NOS	8800/3: Sarcoma, NOS	8800-8809: soft tissue tumors and sarcomas, NOS	Not Brain	VIII(e) Unspecified malignant bone tumors	Bones and Joints	Blank(s)	Blank(s)	Distant	Blank(s)	Blank(s)	Blank(s)	Blank(s)	Blank(s)	Blank(s)	Blank(s)	Blank(s)	Blank(s)	Blank(s)	Blank(s)	Blank(s)	Blank(s)	Blank(s)	Blank(s)	Blank(s)	Blank(s)	Blank(s)	Blank(s)	Blank(s)	Blank(s)	Blank(s)
427	2014	Yes	PRCDA	Pacific Coast	Bones and Joints	Malignant	4.4 Other specified and unspecified bone tumors	Unclassified	VIII(e) Unspecified malignant bone tumors	Bone	Bone	C41.4-Pelvic bones, sacrum, coccyx and associated joints	414	8801	Malignant	Unknown	Right - origin of primary	Positive histology	8801/3: Spindle cell sarcoma	8801/3: Spindle cell sarcoma	8800-8809: soft tissue tumors and sarcomas, NOS	Not Brain	VIII(e) Unspecified malignant bone tumors	Bones and Joints	Blank(s)	Distant site(s)/node(s) involved	Distant	D	Blank(s)	Blank(s)	IVB	TX	N0	M1b	Blank(s)	Blank(s)	Blank(s)	Blank(s)	Blank(s)	Blank(s)	Blank(s)	IVB	Blank(s)	TX	N0	M1b	Blank(s)	Blank(s)	Blank(s)
428	2006	Yes	PRCDA	Pacific Coast	Bones and Joints	Malignant	4.4 Other specified and unspecified bone tumors	Unclassified	VIII(e) Unspecified malignant bone tumors	Bone	Bone	C41.0-Bones of skull and face and associated joints	410	8800	Malignant	Undifferentiated; anaplastic; Grade IV	Not a paired site	Positive histology	8800/3: Sarcoma, NOS	8800/3: Sarcoma, NOS	8800-8809: soft tissue tumors and sarcomas, NOS	Not Brain	VIII(e) Unspecified malignant bone tumors	Bones and Joints	Blank(s)	Distant site(s)/node(s) involved	Distant	D	Blank(s)	Blank(s)	Blank(s)	Blank(s)	Blank(s)	Blank(s)	Blank(s)	Blank(s)	Blank(s)	Blank(s)	Blank(s)	Blank(s)	Blank(s)	IVB	Blank(s)	T1	N1	M1b	Blank(s)	Blank(s)	Blank(s)
429	2014	Yes	PRCDA	Pacific Coast	Bones and Joints	Malignant	4.4 Other specified and unspecified bone tumors	Unclassified	VIII(e) Unspecified malignant bone tumors	Bone	Bone	C40.0-Long bones: upper limb, scapula, and associated joints	400	8800	Malignant	Undifferentiated; anaplastic; Grade IV	Right - origin of primary	Positive histology	8800/3: Sarcoma, NOS	8800/3: Sarcoma, NOS	8800-8809: soft tissue tumors and sarcomas, NOS	Not Brain	VIII(e) Unspecified malignant bone tumors	Bones and Joints	Blank(s)	Distant site(s)/node(s) involved	Distant	D	Blank(s)	Blank(s)	IVA	T2	N0	M1a	Blank(s)	Blank(s)	Blank(s)	Blank(s)	Blank(s)	Blank(s)	Blank(s)	IVA	Blank(s)	T2	N0	M1a	Blank(s)	Blank(s)	Blank(s)
430	2012	Yes	Not PRCDA	East	Bones and Joints	Malignant	4.4 Other specified and unspecified bone tumors	Unclassified	VIII(e) Unspecified malignant bone tumors	Bone	Bone	C41.4-Pelvic bones, sacrum, coccyx and associated joints	414	8801	Malignant	Unknown	Not a paired site	Positive histology	8801/3: Spindle cell sarcoma	8801/3: Spindle cell sarcoma	8800-8809: soft tissue tumors and sarcomas, NOS	Not Brain	VIII(e) Unspecified malignant bone tumors	Bones and Joints	Blank(s)	Localized only	Localized	L	Blank(s)	Blank(s)	IA	T1	N0	M0	Blank(s)	Blank(s)	Blank(s)	Blank(s)	Blank(s)	Blank(s)	Blank(s)	UNK Stage	Blank(s)	T1	N0	M0	Blank(s)	Blank(s)	Blank(s)
431	2009	Yes	Not PRCDA	East	Bones and Joints	Malignant	4.4 Other specified and unspecified bone tumors	Unclassified	VIII(e) Unspecified malignant bone tumors	Bone	Bone	C41.9-Bone, NOS	419	8805	Malignant	Undifferentiated; anaplastic; Grade IV	Not a paired site	Positive histology	8805/3: Undifferentiated sarcoma	8805/3: Undifferentiated sarcoma	8800-8809: soft tissue tumors and sarcomas, NOS	Not Brain	VIII(e) Unspecified malignant bone tumors	Bones and Joints	Blank(s)	Regional by direct extension only	Regional	RE	Blank(s)	Blank(s)	Blank(s)	Blank(s)	Blank(s)	Blank(s)	Blank(s)	Blank(s)	Blank(s)	Blank(s)	Blank(s)	Blank(s)	Blank(s)	IIB	Blank(s)	T2	N0	M0	Blank(s)	Blank(s)	Blank(s)
432	2012	Yes	Not PRCDA	East	Bones and Joints	Malignant	4.4 Other specified and unspecified bone tumors	Unclassified	VIII(e) Unspecified malignant bone tumors	Bone	Bone	C40.2-Long bones of lower limb and associated joints	402	8800	Malignant	Poorly differentiated; Grade III	Right - origin of primary	Positive histology	8800/3: Sarcoma, NOS	8800/3: Sarcoma, NOS	8800-8809: soft tissue tumors and sarcomas, NOS	Not Brain	VIII(e) Unspecified malignant bone tumors	Bones and Joints	Blank(s)	Distant site(s)/node(s) involved	Distant	D	Blank(s)	Blank(s)	IVB	TX	N0	M1b	Blank(s)	Blank(s)	Blank(s)	Blank(s)	Blank(s)	Blank(s)	Blank(s)	IVB	Blank(s)	TX	N0	M1b	Blank(s)	Blank(s)	Blank(s)
433	1993	Yes	PRCDA	East	Bones and Joints	Malignant	4.4 Other specified and unspecified bone tumors	Unclassified	VIII(e) Unspecified malignant bone tumors	Bone	Bone	C41.4-Pelvic bones, sacrum, coccyx and associated joints	414	8800	Malignant	Unknown	Not a paired site	Positive histology	8800/3: Sarcoma, NOS	8800/3: Sarcoma, NOS	8800-8809: soft tissue tumors and sarcomas, NOS	Not Brain	VIII(e) Unspecified malignant bone tumors	Bones and Joints	Blank(s)	Blank(s)	Localized	Blank(s)	Blank(s)	Blank(s)	Blank(s)	Blank(s)	Blank(s)	Blank(s)	Blank(s)	Blank(s)	Blank(s)	Blank(s)	Blank(s)	Blank(s)	Blank(s)	Blank(s)	Blank(s)	Blank(s)	Blank(s)	Blank(s)	Blank(s)	Blank(s)	Blank(s)
434	2007	Yes	PRCDA	East	Bones and Joints	Malignant	4.4 Other specified and unspecified bone tumors	Unclassified	VIII(e) Unspecified malignant bone tumors	Bone	Bone	C41.0-Bones of skull and face and associated joints	410	8801	Malignant	Poorly differentiated; Grade III	Not a paired site	Positive histology	8801/3: Spindle cell sarcoma	8801/3: Spindle cell sarcoma	8800-8809: soft tissue tumors and sarcomas, NOS	Not Brain	VIII(e) Unspecified malignant bone tumors	Bones and Joints	Blank(s)	Distant site(s)/node(s) involved	Distant	D	Blank(s)	Blank(s)	Blank(s)	Blank(s)	Blank(s)	Blank(s)	Blank(s)	Blank(s)	Blank(s)	Blank(s)	Blank(s)	Blank(s)	Blank(s)	IVB	Blank(s)	T1	N0	M1b	Blank(s)	Blank(s)	Blank(s)
435	2015	Yes	Not PRCDA	Northern Plains	Bones and Joints	Malignant	4.4 Other specified and unspecified bone tumors	Unclassified	VIII(e) Unspecified malignant bone tumors	Bone	Bone	C41.9-Bone, NOS	419	8801	Malignant	Unknown	Not a paired site	Positive histology	8801/3: Spindle cell sarcoma	8801/3: Spindle cell sarcoma	8800-8809: soft tissue tumors and sarcomas, NOS	Not Brain	VIII(e) Unspecified malignant bone tumors	Bones and Joints	Blank(s)	Distant site(s)/node(s) involved	Distant	D	Blank(s)	Blank(s)	IVB	TX	N0	M1b	Blank(s)	Blank(s)	Blank(s)	Blank(s)	Blank(s)	Blank(s)	Blank(s)	IVB	Blank(s)	TX	N0	M1b	Blank(s)	Blank(s)	Blank(s)
436	1990	Yes	Not PRCDA	East	Bones and Joints	Malignant	4.4 Other specified and unspecified bone tumors	Unclassified	VIII(e) Unspecified malignant bone tumors	Bone	Bone	C41.4-Pelvic bones, sacrum, coccyx and associated joints	414	8800	Malignant	Undifferentiated; anaplastic; Grade IV	Left - origin of primary	Positive histology	8800/3: Sarcoma, NOS	8800/3: Sarcoma, NOS	8800-8809: soft tissue tumors and sarcomas, NOS	Not Brain	VIII(e) Unspecified malignant bone tumors	Bones and Joints	Blank(s)	Blank(s)	Localized	Blank(s)	Blank(s)	Blank(s)	Blank(s)	Blank(s)	Blank(s)	Blank(s)	Blank(s)	Blank(s)	Blank(s)	Blank(s)	Blank(s)	Blank(s)	Blank(s)	Blank(s)	Blank(s)	Blank(s)	Blank(s)	Blank(s)	Blank(s)	Blank(s)	Blank(s)
437	2007	Yes	Not PRCDA	Pacific Coast	Bones and Joints	Malignant	4.4 Other specified and unspecified bone tumors	Unclassified	VIII(e) Unspecified malignant bone tumors	Bone	Bone	C40.2-Long bones of lower limb and associated joints	402	8805	Malignant	Undifferentiated; anaplastic; Grade IV	Left - origin of primary	Positive histology	8805/3: Undifferentiated sarcoma	8805/3: Undifferentiated sarcoma	8800-8809: soft tissue tumors and sarcomas, NOS	Not Brain	VIII(e) Unspecified malignant bone tumors	Bones and Joints	Blank(s)	Localized only	Localized	L	Blank(s)	Blank(s)	Blank(s)	Blank(s)	Blank(s)	Blank(s)	Blank(s)	Blank(s)	Blank(s)	Blank(s)	Blank(s)	Blank(s)	Blank(s)	IIA	Blank(s)	T1	N0	M0	Blank(s)	Blank(s)	Blank(s)
438	2002	Yes	Not PRCDA	Pacific Coast	Bones and Joints	Malignant	4.4 Other specified and unspecified bone tumors	Unclassified	VIII(e) Unspecified malignant bone tumors	Bone	Bone	C40.2-Long bones of lower limb and associated joints	402	8801	Malignant	Undifferentiated; anaplastic; Grade IV	Right - origin of primary	Positive histology	8801/3: Spindle cell sarcoma	8801/3: Spindle cell sarcoma	8800-8809: soft tissue tumors and sarcomas, NOS	Not Brain	VIII(e) Unspecified malignant bone tumors	Bones and Joints	Blank(s)	Blank(s)	Distant	Blank(s)	Distant site(s)/node(s) involved	Blank(s)	Blank(s)	Blank(s)	Blank(s)	Blank(s)	Blank(s)	Blank(s)	Blank(s)	Blank(s)	Blank(s)	Blank(s)	Blank(s)	Blank(s)	Blank(s)	Blank(s)	Blank(s)	Blank(s)	Blank(s)	Blank(s)	Blank(s)
439	2011	Yes	Not PRCDA	Pacific Coast	Bones and Joints	Malignant	4.4 Other specified and unspecified bone tumors	Unclassified	VIII(e) Unspecified malignant bone tumors	Bone	Bone	C40.2-Long bones of lower limb and associated joints	402	8800	Malignant	Poorly differentiated; Grade III	Left - origin of primary	Positive histology	8800/3: Sarcoma, NOS	8800/3: Sarcoma, NOS	8800-8809: soft tissue tumors and sarcomas, NOS	Not Brain	VIII(e) Unspecified malignant bone tumors	Bones and Joints	Blank(s)	Distant site(s)/node(s) involved	Distant	D	Blank(s)	Blank(s)	IVB	TX	N0	M1b	Blank(s)	Blank(s)	Blank(s)	Blank(s)	Blank(s)	Blank(s)	Blank(s)	IVB	Blank(s)	TX	N0	M1b	Blank(s)	Blank(s)	Blank(s)
440	2006	Yes	PRCDA	Pacific Coast	Bones and Joints	Malignant	4.4 Other specified and unspecified bone tumors	Unclassified	VIII(e) Unspecified malignant bone tumors	Bone	Bone	C41.0-Bones of skull and face and associated joints	410	8800	Malignant	Unknown	Not a paired site	Positive histology	8800/3: Sarcoma, NOS	8800/3: Sarcoma, NOS	8800-8809: soft tissue tumors and sarcomas, NOS	Not Brain	VIII(e) Unspecified malignant bone tumors	Bones and Joints	Blank(s)	Distant site(s)/node(s) involved	Distant	D	Blank(s)	Blank(s)	Blank(s)	Blank(s)	Blank(s)	Blank(s)	Blank(s)	Blank(s)	Blank(s)	Blank(s)	Blank(s)	Blank(s)	Blank(s)	IVB	Blank(s)	T1	N1	M1a	Blank(s)	Blank(s)	Blank(s)
441	2013	Yes	Not PRCDA	East	Bones and Joints	Malignant	4.4 Other specified and unspecified bone tumors	Unclassified	VIII(e) Unspecified malignant bone tumors	Bone	Bone	C41.8-Overlap bones, joints, and art. cartilage	418	8000	Malignant	Unknown	Not a paired site	Positive histology	8000/3: Neoplasm, malignant	8000/3: Neoplasm, malignant	8000-8009: unspecified neoplasms	Not Brain	VIII(e) Unspecified malignant bone tumors	Bones and Joints	Blank(s)	Distant site(s)/node(s) involved	Distant	D	Blank(s)	Blank(s)	NA	NA	NA	NA	Blank(s)	Blank(s)	Blank(s)	Blank(s)	Blank(s)	Blank(s)	Blank(s)	NA	Blank(s)	NA	NA	NA	Blank(s)	Blank(s)	Blank(s)
442	2004	Yes	Not PRCDA	East	Bones and Joints	Malignant	4.4 Other specified and unspecified bone tumors	Unclassified	VIII(e) Unspecified malignant bone tumors	Bone	Bone	C40.0-Long bones: upper limb, scapula, and associated joints	400	8800	Malignant	Unknown	Left - origin of primary	Positive histology	8800/3: Sarcoma, NOS	8800/3: Sarcoma, NOS	8800-8809: soft tissue tumors and sarcomas, NOS	Not Brain	VIII(e) Unspecified malignant bone tumors	Bones and Joints	Blank(s)	Unknown/unstaged/unspecified/DCO	Unstaged	U	Blank(s)	Blank(s)	Blank(s)	Blank(s)	Blank(s)	Blank(s)	Blank(s)	Blank(s)	Blank(s)	Blank(s)	Blank(s)	Blank(s)	Blank(s)	UNK Stage	Blank(s)	TX	NX	MX	Blank(s)	Blank(s)	Blank(s)
443	2006	Yes	PRCDA	East	Bones and Joints	Malignant	4.4 Other specified and unspecified bone tumors	Unclassified	VIII(e) Unspecified malignant bone tumors	Bone	Bone	C41.4-Pelvic bones, sacrum, coccyx and associated joints	414	8801	Malignant	Unknown	Right - origin of primary	Positive histology	8801/3: Spindle cell sarcoma	8801/3: Spindle cell sarcoma	8800-8809: soft tissue tumors and sarcomas, NOS	Not Brain	VIII(e) Unspecified malignant bone tumors	Bones and Joints	Blank(s)	Localized only	Localized	L	Blank(s)	Blank(s)	Blank(s)	Blank(s)	Blank(s)	Blank(s)	Blank(s)	Blank(s)	Blank(s)	Blank(s)	Blank(s)	Blank(s)	Blank(s)	UNK Stage	Blank(s)	TX	N0	M0	Blank(s)	Blank(s)	Blank(s)
444	1978	Yes	PRCDA	East	Bones and Joints	Malignant	4.4 Other specified and unspecified bone tumors	Unclassified	VIII(e) Unspecified malignant bone tumors	Bone	Bone	C40.2-Long bones of lower limb and associated joints	402	8800	Malignant	Unknown	Left - origin of primary	Positive histology	8800/3: Sarcoma, NOS	8800/3: Sarcoma, NOS	8800-8809: soft tissue tumors and sarcomas, NOS	Not Brain	VIII(e) Unspecified malignant bone tumors	Bones and Joints	Blank(s)	Blank(s)	Regional	Blank(s)	Blank(s)	Blank(s)	Blank(s)	Blank(s)	Blank(s)	Blank(s)	Blank(s)	Blank(s)	Blank(s)	Blank(s)	Blank(s)	Blank(s)	Blank(s)	Blank(s)	Blank(s)	Blank(s)	Blank(s)	Blank(s)	Blank(s)	Blank(s)	Blank(s)
445	2015	Yes	Not PRCDA	Pacific Coast	Bones and Joints	Malignant	4.4 Other specified and unspecified bone tumors	Unclassified	VIII(e) Unspecified malignant bone tumors	Bone	Bone	C41.9-Bone, NOS	419	8800	Malignant	Unknown	Not a paired site	Positive histology	8800/3: Sarcoma, NOS	8800/3: Sarcoma, NOS	8800-8809: soft tissue tumors and sarcomas, NOS	Not Brain	VIII(e) Unspecified malignant bone tumors	Bones and Joints	Blank(s)	Distant site(s)/node(s) involved	Distant	D	Blank(s)	Blank(s)	IVB	T3	NX	M1b	Blank(s)	Blank(s)	Blank(s)	Blank(s)	Blank(s)	Blank(s)	Blank(s)	IVB	Blank(s)	T3	NX	M1b	Blank(s)	Blank(s)	Blank(s)
446	2005	Yes	PRCDA	Pacific Coast	Bones and Joints	Malignant	4.4 Other specified and unspecified bone tumors	Unclassified	VIII(e) Unspecified malignant bone tumors	Bone	Bone	C41.9-Bone, NOS	419	8000	Malignant	Unknown	Not a paired site	Positive histology	8000/3: Neoplasm, malignant	8000/3: Neoplasm, malignant	8000-8009: unspecified neoplasms	Not Brain	VIII(e) Unspecified malignant bone tumors	Bones and Joints	Blank(s)	Unknown/unstaged/unspecified/DCO	Unstaged	U	Blank(s)	Blank(s)	Blank(s)	Blank(s)	Blank(s)	Blank(s)	Blank(s)	Blank(s)	Blank(s)	Blank(s)	Blank(s)	Blank(s)	Blank(s)	NA	Blank(s)	NA	NA	NA	Blank(s)	Blank(s)	Blank(s)
447	2014	Yes	Not PRCDA	Pacific Coast	Bones and Joints	Malignant	4.4 Other specified and unspecified bone tumors	Unclassified	VIII(e) Unspecified malignant bone tumors	Bone	Bone	C40.0-Long bones: upper limb, scapula, and associated joints	400	8805	Malignant	Undifferentiated; anaplastic; Grade IV	Left - origin of primary	Positive histology	8805/3: Undifferentiated sarcoma	8805/3: Undifferentiated sarcoma	8800-8809: soft tissue tumors and sarcomas, NOS	Not Brain	VIII(e) Unspecified malignant bone tumors	Bones and Joints	Blank(s)	Regional by direct extension only	Regional	RE	Blank(s)	Blank(s)	IIB	T2	N0	M0	Blank(s)	Blank(s)	Blank(s)	Blank(s)	Blank(s)	Blank(s)	Blank(s)	IIB	Blank(s)	T2	N0	M0	Blank(s)	Blank(s)	Blank(s)
448	2012	Yes	Not PRCDA	East	Bones and Joints	Malignant	4.4 Other specified and unspecified bone tumors	Unclassified	VIII(e) Unspecified malignant bone tumors	Bone	Bone	C40.2-Long bones of lower limb and associated joints	402	8801	Malignant	Unknown	Left - origin of primary	Positive histology	8801/3: Spindle cell sarcoma	8801/3: Spindle cell sarcoma	8800-8809: soft tissue tumors and sarcomas, NOS	Not Brain	VIII(e) Unspecified malignant bone tumors	Bones and Joints	Blank(s)	Distant site(s)/node(s) involved	Distant	D	Blank(s)	Blank(s)	IVA	T2	N0	M1a	Blank(s)	Blank(s)	Blank(s)	Blank(s)	Blank(s)	Blank(s)	Blank(s)	IVA	Blank(s)	T2	N0	M1a	Blank(s)	Blank(s)	Blank(s)
449	1980	Yes	PRCDA	East	Bones and Joints	Malignant	4.4 Other specified and unspecified bone tumors	Unclassified	VIII(e) Unspecified malignant bone tumors	Bone	Bone	C41.4-Pelvic bones, sacrum, coccyx and associated joints	414	8800	Malignant	Undifferentiated; anaplastic; Grade IV	Left - origin of primary	Positive histology	8800/3: Sarcoma, NOS	8800/3: Sarcoma, NOS	8800-8809: soft tissue tumors and sarcomas, NOS	Not Brain	VIII(e) Unspecified malignant bone tumors	Bones and Joints	Blank(s)	Blank(s)	Regional	Blank(s)	Blank(s)	Blank(s)	Blank(s)	Blank(s)	Blank(s)	Blank(s)	Blank(s)	Blank(s)	Blank(s)	Blank(s)	Blank(s)	Blank(s)	Blank(s)	Blank(s)	Blank(s)	Blank(s)	Blank(s)	Blank(s)	Blank(s)	Blank(s)	Blank(s)
450	1982	Yes	Not PRCDA	Northern Plains	Bones and Joints	Malignant	4.4 Other specified and unspecified bone tumors	Unclassified	VIII(e) Unspecified malignant bone tumors	Bone	Bone	C41.4-Pelvic bones, sacrum, coccyx and associated joints	414	8800	Malignant	Unknown	Not a paired site	Positive histology	8800/3: Sarcoma, NOS	8800/3: Sarcoma, NOS	8800-8809: soft tissue tumors and sarcomas, NOS	Not Brain	VIII(e) Unspecified malignant bone tumors	Bones and Joints	Blank(s)	Blank(s)	Regional	Blank(s)	Blank(s)	Blank(s)	Blank(s)	Blank(s)	Blank(s)	Blank(s)	Blank(s)	Blank(s)	Blank(s)	Blank(s)	Blank(s)	Blank(s)	Blank(s)	Blank(s)	Blank(s)	Blank(s)	Blank(s)	Blank(s)	Blank(s)	Blank(s)	Blank(s)
451	1998	Yes	Not PRCDA	Northern Plains	Bones and Joints	Malignant	4.4 Other specified and unspecified bone tumors	Unclassified	VIII(e) Unspecified malignant bone tumors	Bone	Bone	C40.0-Long bones: upper limb, scapula, and associated joints	400	8800	Malignant	Poorly differentiated; Grade III	Left - origin of primary	Positive histology	8800/3: Sarcoma, NOS	8800/3: Sarcoma, NOS	8800-8809: soft tissue tumors and sarcomas, NOS	Not Brain	VIII(e) Unspecified malignant bone tumors	Bones and Joints	Blank(s)	Blank(s)	Distant	Blank(s)	Blank(s)	Distant site(s)/node(s) involved	Blank(s)	Blank(s)	Blank(s)	Blank(s)	Blank(s)	Blank(s)	Blank(s)	Blank(s)	Blank(s)	Blank(s)	Blank(s)	Blank(s)	Blank(s)	Blank(s)	Blank(s)	Blank(s)	Blank(s)	Blank(s)	Blank(s)
452	2013	Yes	PRCDA	Pacific Coast	Bones and Joints	Malignant	4.4 Other specified and unspecified bone tumors	Unclassified	VIII(e) Unspecified malignant bone tumors	Bone	Bone	C40.2-Long bones of lower limb and associated joints	402	8800	Malignant	Undifferentiated; anaplastic; Grade IV	Right - origin of primary	Positive histology	8800/3: Sarcoma, NOS	8800/3: Sarcoma, NOS	8800-8809: soft tissue tumors and sarcomas, NOS	Not Brain	VIII(e) Unspecified malignant bone tumors	Bones and Joints	Blank(s)	Localized only	Localized	L	Blank(s)	Blank(s)	UNK Stage	TX	N0	M0	Blank(s)	Blank(s)	Blank(s)	Blank(s)	Blank(s)	Blank(s)	Blank(s)	UNK Stage	Blank(s)	TX	N0	M0	Blank(s)	Blank(s)	Blank(s)
453	2005	Yes	Not PRCDA	Pacific Coast	Bones and Joints	Malignant	4.4 Other specified and unspecified bone tumors	Unclassified	VIII(e) Unspecified malignant bone tumors	Bone	Bone	C41.2-Vertebral column	412	8800	Malignant	Undifferentiated; anaplastic; Grade IV	Not a paired site	Positive histology	8800/3: Sarcoma, NOS	8800/3: Sarcoma, NOS	8800-8809: soft tissue tumors and sarcomas, NOS	Not Brain	VIII(e) Unspecified malignant bone tumors	Bones and Joints	Blank(s)	Unknown/unstaged/unspecified/DCO	Unstaged	U	Blank(s)	Blank(s)	Blank(s)	Blank(s)	Blank(s)	Blank(s)	Blank(s)	Blank(s)	Blank(s)	Blank(s)	Blank(s)	Blank(s)	Blank(s)	UNK Stage	Blank(s)	TX	NX	MX	Blank(s)	Blank(s)	Blank(s)
454	1995	Yes	Not PRCDA	Pacific Coast	Bones and Joints	Malignant	4.4 Other specified and unspecified bone tumors	Unclassified	VIII(e) Unspecified malignant bone tumors	Bone	Bone	C41.3-Rib, sternum, clavicle and associated joints	413	8800	Malignant	Undifferentiated; anaplastic; Grade IV	Not a paired site	Positive histology	8800/3: Sarcoma, NOS	8800/3: Sarcoma, NOS	8800-8809: soft tissue tumors and sarcomas, NOS	Not Brain	VIII(e) Unspecified malignant bone tumors	Bones and Joints	Blank(s)	Blank(s)	Distant	Blank(s)	Blank(s)	Distant site(s)/node(s) involved	Blank(s)	Blank(s)	Blank(s)	Blank(s)	Blank(s)	Blank(s)	Blank(s)	Blank(s)	Blank(s)	Blank(s)	Blank(s)	Blank(s)	Blank(s)	Blank(s)	Blank(s)	Blank(s)	Blank(s)	Blank(s)	Blank(s)
455	2010	Yes	PRCDA	Pacific Coast	Bones and Joints	Malignant	4.4 Other specified and unspecified bone tumors	Unclassified	VIII(e) Unspecified malignant bone tumors	Bone	Bone	C40.2-Long bones of lower limb and associated joints	402	8800	Malignant	Unknown	Right - origin of primary	Positive histology	8800/3: Sarcoma, NOS	8800/3: Sarcoma, NOS	8800-8809: soft tissue tumors and sarcomas, NOS	Not Brain	VIII(e) Unspecified malignant bone tumors	Bones and Joints	Blank(s)	Distant site(s)/node(s) involved	Distant	D	Blank(s)	Blank(s)	IVA	T0	N0	M1a	Blank(s)	Blank(s)	Blank(s)	Blank(s)	Blank(s)	Blank(s)	Blank(s)	IVA	Blank(s)	T0	N0	M1a	Blank(s)	Blank(s)	Blank(s)
456	2011	Yes	PRCDA	Pacific Coast	Bones and Joints	Malignant	4.4 Other specified and unspecified bone tumors	Unclassified	VIII(e) Unspecified malignant bone tumors	Bone	Bone	C41.9-Bone, NOS	419	8800	Malignant	Undifferentiated; anaplastic; Grade IV	Left - origin of primary	Positive histology	8800/3: Sarcoma, NOS	8800/3: Sarcoma, NOS	8800-8809: soft tissue tumors and sarcomas, NOS	Not Brain	VIII(e) Unspecified malignant bone tumors	Bones and Joints	Blank(s)	Distant site(s)/node(s) involved	Distant	D	Blank(s)	Blank(s)	IVNOS	TX	N0	M1NOS	Blank(s)	Blank(s)	Blank(s)	Blank(s)	Blank(s)	Blank(s)	Blank(s)	IVNOS	Blank(s)	TX	N0	M1NOS	Blank(s)	Blank(s)	Blank(s)
457	2009	Yes	Not PRCDA	East	Bones and Joints	Malignant	4.4 Other specified and unspecified bone tumors	Unclassified	VIII(e) Unspecified malignant bone tumors	Bone	Bone	C40.0-Long bones: upper limb, scapula, and associated joints	400	8801	Malignant	Moderately differentiated; Grade II	Right - origin of primary	Positive histology	8801/3: Spindle cell sarcoma	8801/3: Spindle cell sarcoma	8800-8809: soft tissue tumors and sarcomas, NOS	Not Brain	VIII(e) Unspecified malignant bone tumors	Bones and Joints	Blank(s)	Distant site(s)/node(s) involved	Distant	D	Blank(s)	Blank(s)	Blank(s)	Blank(s)	Blank(s)	Blank(s)	Blank(s)	Blank(s)	Blank(s)	Blank(s)	Blank(s)	Blank(s)	Blank(s)	IVB	Blank(s)	TX	N0	M1b	Blank(s)	Blank(s)	Blank(s)
458	2000	Yes	Not PRCDA	East	Bones and Joints	Malignant	4.4 Other specified and unspecified bone tumors	Unclassified	VIII(e) Unspecified malignant bone tumors	Bone	Bone	C40.2-Long bones of lower limb and associated joints	402	8000	Malignant	Unknown	Right - origin of primary	Positive histology	8000/3: Neoplasm, malignant	8000/3: Neoplasm, malignant	8000-8009: unspecified neoplasms	Not Brain	VIII(e) Unspecified malignant bone tumors	Bones and Joints	Blank(s)	Blank(s)	Unstaged	Blank(s)	Blank(s)	Unknown/unstaged/unspecified/DCO	Blank(s)	Blank(s)	Blank(s)	Blank(s)	Blank(s)	Blank(s)	Blank(s)	Blank(s)	Blank(s)	Blank(s)	Blank(s)	Blank(s)	Blank(s)	Blank(s)	Blank(s)	Blank(s)	Blank(s)	Blank(s)	Blank(s)
459	2009	Yes	Not PRCDA	Pacific Coast	Bones and Joints	Malignant	4.4 Other specified and unspecified bone tumors	Unclassified	VIII(e) Unspecified malignant bone tumors	Bone	Bone	C41.0-Bones of skull and face and associated joints	410	8801	Malignant	Moderately differentiated; Grade II	Not a paired site	Positive histology	8801/3: Spindle cell sarcoma	8801/3: Spindle cell sarcoma	8800-8809: soft tissue tumors and sarcomas, NOS	Not Brain	VIII(e) Unspecified malignant bone tumors	Bones and Joints	Blank(s)	Localized only	Localized	L	Blank(s)	Blank(s)	Blank(s)	Blank(s)	Blank(s)	Blank(s)	Blank(s)	Blank(s)	Blank(s)	Blank(s)	Blank(s)	Blank(s)	Blank(s)	IA	Blank(s)	T1	N0	M0	Blank(s)	Blank(s)	Blank(s)
460	2002	Yes	PRCDA	East	Bones and Joints	Malignant	4.4 Other specified and unspecified bone tumors	Unclassified	VIII(e) Unspecified malignant bone tumors	Bone	Bone	C40.2-Long bones of lower limb and associated joints	402	8801	Malignant	Unknown	Paired site, but no information concerning laterality	Positive histology	8801/3: Spindle cell sarcoma	8801/3: Spindle cell sarcoma	8800-8809: soft tissue tumors and sarcomas, NOS	Not Brain	VIII(e) Unspecified malignant bone tumors	Bones and Joints	Blank(s)	Blank(s)	Unstaged	Blank(s)	Unknown/unstaged/unspecified/DCO	Blank(s)	Blank(s)	Blank(s)	Blank(s)	Blank(s)	Blank(s)	Blank(s)	Blank(s)	Blank(s)	Blank(s)	Blank(s)	Blank(s)	Blank(s)	Blank(s)	Blank(s)	Blank(s)	Blank(s)	Blank(s)	Blank(s)	Blank(s)
461	2016	Yes	Not PRCDA	Northern Plains	Bones and Joints	Malignant	4.4 Other specified and unspecified bone tumors	Unclassified	VIII(e) Unspecified malignant bone tumors	Bone	Bone	C41.4-Pelvic bones, sacrum, coccyx and associated joints	414	8800	Malignant	Undifferentiated; anaplastic; Grade IV	Right - origin of primary	Positive histology	8800/3: Sarcoma, NOS	8800/3: Sarcoma, NOS	8800-8809: soft tissue tumors and sarcomas, NOS	Not Brain	VIII(e) Unspecified malignant bone tumors	Bones and Joints	Blank(s)	Unknown/unstaged/unspecified/DCO	Blank(s)	Blank(s)	Blank(s)	Blank(s)	Blank(s)	Blank(s)	Blank(s)	Blank(s)	2B	c2	cX	c0	Clinical	Clinical	Clinical	Blank(s)	Blank(s)	Blank(s)	Blank(s)	Blank(s)	Blank(s)	Blank(s)	Blank(s)
462	2014	Yes	Not PRCDA	Northern Plains	Bones and Joints	Malignant	5.3.1.1 Specified (excluding Kaposi sarcoma)	Unclassified	VIII(e) Unspecified malignant bone tumors	Bone	Bone	C41.4-Pelvic bones, sacrum, coccyx and associated joints	414	8804	Malignant	Undifferentiated; anaplastic; Grade IV	Right - origin of primary	Positive histology	8804/3: Epithelioid sarcoma	8804/3: Epithelioid sarcoma	8800-8809: soft tissue tumors and sarcomas, NOS	Not Brain	VIII(e) Unspecified malignant bone tumors	Bones and Joints	Blank(s)	Localized only	Localized	L	Blank(s)	Blank(s)	IIA	T1	N0	M0	Blank(s)	Blank(s)	Blank(s)	Blank(s)	Blank(s)	Blank(s)	Blank(s)	IIA	Blank(s)	T1	N0	M0	Blank(s)	Blank(s)	Blank(s)
463	2012	Yes	Not PRCDA	Pacific Coast	Bones and Joints	Malignant	4.4 Other specified and unspecified bone tumors	Unclassified	VIII(e) Unspecified malignant bone tumors	Bone	Bone	C40.2-Long bones of lower limb and associated joints	402	8800	Malignant	Undifferentiated; anaplastic; Grade IV	Left - origin of primary	Positive histology	8800/3: Sarcoma, NOS	8800/3: Sarcoma, NOS	8800-8809: soft tissue tumors and sarcomas, NOS	Not Brain	VIII(e) Unspecified malignant bone tumors	Bones and Joints	Blank(s)	Distant site(s)/node(s) involved	Distant	D	Blank(s)	Blank(s)	IVB	TX	NX	M1b	Blank(s)	Blank(s)	Blank(s)	Blank(s)	Blank(s)	Blank(s)	Blank(s)	IVB	Blank(s)	TX	NX	M1b	Blank(s)	Blank(s)	Blank(s)
464	2008	Yes	Not PRCDA	East	Bones and Joints	Malignant	4.4 Other specified and unspecified bone tumors	Unclassified	VIII(e) Unspecified malignant bone tumors	Bone	Bone	C41.9-Bone, NOS	419	8801	Malignant	Unknown	Not a paired site	Positive histology	8801/3: Spindle cell sarcoma	8801/3: Spindle cell sarcoma	8800-8809: soft tissue tumors and sarcomas, NOS	Not Brain	VIII(e) Unspecified malignant bone tumors	Bones and Joints	Blank(s)	Distant site(s)/node(s) involved	Distant	D	Blank(s)	Blank(s)	Blank(s)	Blank(s)	Blank(s)	Blank(s)	Blank(s)	Blank(s)	Blank(s)	Blank(s)	Blank(s)	Blank(s)	Blank(s)	UNK Stage	Blank(s)	TX	NX	M0	Blank(s)	Blank(s)	Blank(s)
465	2001	Yes	Not PRCDA	East	Bones and Joints	Malignant	4.4 Other specified and unspecified bone tumors	Unclassified	VIII(e) Unspecified malignant bone tumors	Bone	Bone	C41.4-Pelvic bones, sacrum, coccyx and associated joints	414	8800	Malignant	Poorly differentiated; Grade III	Left - origin of primary	Positive histology	8800/3: Sarcoma, NOS	8800/3: Sarcoma, NOS	8800-8809: soft tissue tumors and sarcomas, NOS	Not Brain	VIII(e) Unspecified malignant bone tumors	Bones and Joints	Blank(s)	Blank(s)	Regional	Blank(s)	Regional by direct extension only	Blank(s)	Blank(s)	Blank(s)	Blank(s)	Blank(s)	Blank(s)	Blank(s)	Blank(s)	Blank(s)	Blank(s)	Blank(s)	Blank(s)	Blank(s)	Blank(s)	Blank(s)	Blank(s)	Blank(s)	Blank(s)	Blank(s)	Blank(s)
466	2003	Yes	Not PRCDA	East	Bones and Joints	Malignant	4.4 Other specified and unspecified bone tumors	Unclassified	VIII(e) Unspecified malignant bone tumors	Bone	Bone	C41.1-Mandible	411	8000	Malignant	Unknown	Not a paired site	Positive histology	8000/3: Neoplasm, malignant	8000/3: Neoplasm, malignant	8000-8009: unspecified neoplasms	Not Brain	VIII(e) Unspecified malignant bone tumors	Bones and Joints	Blank(s)	Blank(s)	Unstaged	Blank(s)	Unknown/unstaged/unspecified/DCO	Blank(s)	Blank(s)	Blank(s)	Blank(s)	Blank(s)	Blank(s)	Blank(s)	Blank(s)	Blank(s)	Blank(s)	Blank(s)	Blank(s)	Blank(s)	Blank(s)	Blank(s)	Blank(s)	Blank(s)	Blank(s)	Blank(s)	Blank(s)
467	2014	Yes	Not PRCDA	East	Bones and Joints	Malignant	4.4 Other specified and unspecified bone tumors	Unclassified	VIII(e) Unspecified malignant bone tumors	Bone	Bone	C41.9-Bone, NOS	419	8800	Malignant	Poorly differentiated; Grade III	Not a paired site	Positive histology	8800/3: Sarcoma, NOS	8800/3: Sarcoma, NOS	8800-8809: soft tissue tumors and sarcomas, NOS	Not Brain	VIII(e) Unspecified malignant bone tumors	Bones and Joints	Blank(s)	Distant site(s)/node(s) involved	Distant	D	Blank(s)	Blank(s)	IVNOS	TX	N0	M1NOS	Blank(s)	Blank(s)	Blank(s)	Blank(s)	Blank(s)	Blank(s)	Blank(s)	IVNOS	Blank(s)	TX	N0	M1NOS	Blank(s)	Blank(s)	Blank(s)
468	2006	Yes	Not PRCDA	Pacific Coast	Bones and Joints	Malignant	4.4 Other specified and unspecified bone tumors	Unclassified	VIII(e) Unspecified malignant bone tumors	Bone	Bone	C41.3-Rib, sternum, clavicle and associated joints	413	8800	Malignant	Unknown	Not a paired site	Positive histology	8800/3: Sarcoma, NOS	8800/3: Sarcoma, NOS	8800-8809: soft tissue tumors and sarcomas, NOS	Not Brain	VIII(e) Unspecified malignant bone tumors	Bones and Joints	Blank(s)	Distant site(s)/node(s) involved	Distant	D	Blank(s)	Blank(s)	Blank(s)	Blank(s)	Blank(s)	Blank(s)	Blank(s)	Blank(s)	Blank(s)	Blank(s)	Blank(s)	Blank(s)	Blank(s)	UNK Stage	Blank(s)	T1	N0	M0	Blank(s)	Blank(s)	Blank(s)
469	1985	Yes	PRCDA	East	Bones and Joints	Malignant	4.4 Other specified and unspecified bone tumors	Unclassified	VIII(e) Unspecified malignant bone tumors	Bone	Bone	C41.0-Bones of skull and face and associated joints	410	8800	Malignant	Unknown	Not a paired site	Positive histology	8800/3: Sarcoma, NOS	8800/3: Sarcoma, NOS	8800-8809: soft tissue tumors and sarcomas, NOS	Not Brain	VIII(e) Unspecified malignant bone tumors	Bones and Joints	Blank(s)	Blank(s)	Localized	Blank(s)	Blank(s)	Blank(s)	Blank(s)	Blank(s)	Blank(s)	Blank(s)	Blank(s)	Blank(s)	Blank(s)	Blank(s)	Blank(s)	Blank(s)	Blank(s)	Blank(s)	Blank(s)	Blank(s)	Blank(s)	Blank(s)	Blank(s)	Blank(s)	Blank(s)
470	2015	Yes	PRCDA	East	Bones and Joints	Malignant	4.4 Other specified and unspecified bone tumors	Unclassified	VIII(e) Unspecified malignant bone tumors	Bone	Bone	C40.2-Long bones of lower limb and associated joints	402	8800	Malignant	Unknown	Left - origin of primary	Positive histology	8800/3: Sarcoma, NOS	8800/3: Sarcoma, NOS	8800-8809: soft tissue tumors and sarcomas, NOS	Not Brain	VIII(e) Unspecified malignant bone tumors	Bones and Joints	Blank(s)	Unknown/unstaged/unspecified/DCO	Unstaged	U	Blank(s)	Blank(s)	UNK Stage	TX	NX	M0	Blank(s)	Blank(s)	Blank(s)	Blank(s)	Blank(s)	Blank(s)	Blank(s)	UNK Stage	Blank(s)	TX	NX	MX	Blank(s)	Blank(s)	Blank(s)
471	2008	Yes	Not PRCDA	Northern Plains	Bones and Joints	Malignant	4.4 Other specified and unspecified bone tumors	Unclassified	VIII(e) Unspecified malignant bone tumors	Bone	Bone	C41.4-Pelvic bones, sacrum, coccyx and associated joints	414	8800	Malignant	Undifferentiated; anaplastic; Grade IV	Left - origin of primary	Positive histology	8800/3: Sarcoma, NOS	8800/3: Sarcoma, NOS	8800-8809: soft tissue tumors and sarcomas, NOS	Not Brain	VIII(e) Unspecified malignant bone tumors	Bones and Joints	Blank(s)	Distant site(s)/node(s) involved	Distant	D	Blank(s)	Blank(s)	Blank(s)	Blank(s)	Blank(s)	Blank(s)	Blank(s)	Blank(s)	Blank(s)	Blank(s)	Blank(s)	Blank(s)	Blank(s)	UNK Stage	Blank(s)	TX	N0	M0	Blank(s)	Blank(s)	Blank(s)
472	2003	Yes	PRCDA	Pacific Coast	Bones and Joints	Malignant	4.4 Other specified and unspecified bone tumors	Unclassified	VIII(e) Unspecified malignant bone tumors	Bone	Bone	C41.4-Pelvic bones, sacrum, coccyx and associated joints	414	8800	Malignant	Undifferentiated; anaplastic; Grade IV	Right - origin of primary	Positive histology	8800/3: Sarcoma, NOS	8800/3: Sarcoma, NOS	8800-8809: soft tissue tumors and sarcomas, NOS	Not Brain	VIII(e) Unspecified malignant bone tumors	Bones and Joints	Blank(s)	Blank(s)	Regional	Blank(s)	Regional by direct extension only	Blank(s)	Blank(s)	Blank(s)	Blank(s)	Blank(s)	Blank(s)	Blank(s)	Blank(s)	Blank(s)	Blank(s)	Blank(s)	Blank(s)	Blank(s)	Blank(s)	Blank(s)	Blank(s)	Blank(s)	Blank(s)	Blank(s)	Blank(s)
473	2004	Yes	PRCDA	Pacific Coast	Bones and Joints	Malignant	4.4 Other specified and unspecified bone tumors	Unclassified	VIII(e) Unspecified malignant bone tumors	Bone	Bone	C41.2-Vertebral column	412	8800	Malignant	Undifferentiated; anaplastic; Grade IV	Not a paired site	Positive histology	8800/3: Sarcoma, NOS	8800/3: Sarcoma, NOS	8800-8809: soft tissue tumors and sarcomas, NOS	Not Brain	VIII(e) Unspecified malignant bone tumors	Bones and Joints	Blank(s)	Distant site(s)/node(s) involved	Distant	D	Blank(s)	Blank(s)	Blank(s)	Blank(s)	Blank(s)	Blank(s)	Blank(s)	Blank(s)	Blank(s)	Blank(s)	Blank(s)	Blank(s)	Blank(s)	IVB	Blank(s)	TX	N0	M1b	Blank(s)	Blank(s)	Blank(s)
474	2010	Yes	Not PRCDA	East	Bones and Joints	Malignant	4.4 Other specified and unspecified bone tumors	Unclassified	VIII(e) Unspecified malignant bone tumors	Bone	Bone	C41.4-Pelvic bones, sacrum, coccyx and associated joints	414	8000	Malignant	Unknown	Not a paired site	Positive histology	8000/3: Neoplasm, malignant	8000/3: Neoplasm, malignant	8000-8009: unspecified neoplasms	Not Brain	VIII(e) Unspecified malignant bone tumors	Bones and Joints	Blank(s)	Localized only	Localized	L	Blank(s)	Blank(s)	NA	NA	NA	NA	Blank(s)	Blank(s)	Blank(s)	Blank(s)	Blank(s)	Blank(s)	Blank(s)	NA	Blank(s)	NA	NA	NA	Blank(s)	Blank(s)	Blank(s)
475	2007	Yes	Not PRCDA	East	Bones and Joints	Malignant	4.4 Other specified and unspecified bone tumors	Unclassified	VIII(e) Unspecified malignant bone tumors	Bone	Bone	C41.4-Pelvic bones, sacrum, coccyx and associated joints	414	8803	Malignant	Unknown	Right - origin of primary	Positive histology	8803/3: Small cell sarcoma	8803/3: Small cell sarcoma	8800-8809: soft tissue tumors and sarcomas, NOS	Not Brain	VIII(e) Unspecified malignant bone tumors	Bones and Joints	Blank(s)	Localized only	Localized	L	Blank(s)	Blank(s)	Blank(s)	Blank(s)	Blank(s)	Blank(s)	Blank(s)	Blank(s)	Blank(s)	Blank(s)	Blank(s)	Blank(s)	Blank(s)	UNK Stage	Blank(s)	TX	N0	M0	Blank(s)	Blank(s)	Blank(s)
476	2015	Yes	Not PRCDA	East	Bones and Joints	Malignant	4.4 Other specified and unspecified bone tumors	Unclassified	VIII(e) Unspecified malignant bone tumors	Bone	Bone	C40.2-Long bones of lower limb and associated joints	402	8805	Malignant	Poorly differentiated; Grade III	Left - origin of primary	Positive histology	8805/3: Undifferentiated sarcoma	8805/3: Undifferentiated sarcoma	8800-8809: soft tissue tumors and sarcomas, NOS	Not Brain	VIII(e) Unspecified malignant bone tumors	Bones and Joints	Blank(s)	Regional by direct extension only	Regional	RE	Blank(s)	Blank(s)	IIA	T1	N0	M0	Blank(s)	Blank(s)	Blank(s)	Blank(s)	Blank(s)	Blank(s)	Blank(s)	IIA	Blank(s)	T1	N0	M0	Blank(s)	Blank(s)	Blank(s)
477	1995	Yes	PRCDA	East	Bones and Joints	Malignant	4.4 Other specified and unspecified bone tumors	Unclassified	VIII(e) Unspecified malignant bone tumors	Bone	Bone	C41.9-Bone, NOS	419	8800	Malignant	Unknown	Not a paired site	Positive histology	8800/3: Sarcoma, NOS	8800/3: Sarcoma, NOS	8800-8809: soft tissue tumors and sarcomas, NOS	Not Brain	VIII(e) Unspecified malignant bone tumors	Bones and Joints	Blank(s)	Blank(s)	Unstaged	Blank(s)	Blank(s)	Unknown/unstaged/unspecified/DCO	Blank(s)	Blank(s)	Blank(s)	Blank(s)	Blank(s)	Blank(s)	Blank(s)	Blank(s)	Blank(s)	Blank(s)	Blank(s)	Blank(s)	Blank(s)	Blank(s)	Blank(s)	Blank(s)	Blank(s)	Blank(s)	Blank(s)
478	2011	Yes	PRCDA	Pacific Coast	Bones and Joints	Malignant	4.4 Other specified and unspecified bone tumors	Unclassified	VIII(e) Unspecified malignant bone tumors	Bone	Bone	C41.4-Pelvic bones, sacrum, coccyx and associated joints	414	8800	Malignant	Undifferentiated; anaplastic; Grade IV	Right - origin of primary	Positive histology	8800/3: Sarcoma, NOS	8800/3: Sarcoma, NOS	8800-8809: soft tissue tumors and sarcomas, NOS	Not Brain	VIII(e) Unspecified malignant bone tumors	Bones and Joints	Blank(s)	Unknown/unstaged/unspecified/DCO	Unstaged	U	Blank(s)	Blank(s)	UNK Stage	TX	NX	M0	Blank(s)	Blank(s)	Blank(s)	Blank(s)	Blank(s)	Blank(s)	Blank(s)	UNK Stage	Blank(s)	TX	NX	MX	Blank(s)	Blank(s)	Blank(s)
479	2001	Yes	Not PRCDA	Pacific Coast	Bones and Joints	Malignant	4.4 Other specified and unspecified bone tumors	Unclassified	VIII(e) Unspecified malignant bone tumors	Bone	Bone	C41.4-Pelvic bones, sacrum, coccyx and associated joints	414	8800	Malignant	Unknown	Not a paired site	Positive histology	8800/3: Sarcoma, NOS	8800/3: Sarcoma, NOS	8800-8809: soft tissue tumors and sarcomas, NOS	Not Brain	VIII(e) Unspecified malignant bone tumors	Bones and Joints	Blank(s)	Blank(s)	Unstaged	Blank(s)	Unknown/unstaged/unspecified/DCO	Blank(s)	Blank(s)	Blank(s)	Blank(s)	Blank(s)	Blank(s)	Blank(s)	Blank(s)	Blank(s)	Blank(s)	Blank(s)	Blank(s)	Blank(s)	Blank(s)	Blank(s)	Blank(s)	Blank(s)	Blank(s)	Blank(s)	Blank(s)
480	2012	Yes	PRCDA	Pacific Coast	Bones and Joints	Malignant	4.4 Other specified and unspecified bone tumors	Unclassified	VIII(e) Unspecified malignant bone tumors	Bone	Bone	C41.4-Pelvic bones, sacrum, coccyx and associated joints	414	8801	Malignant	Undifferentiated; anaplastic; Grade IV	Left - origin of primary	Positive histology	8801/3: Spindle cell sarcoma	8801/3: Spindle cell sarcoma	8800-8809: soft tissue tumors and sarcomas, NOS	Not Brain	VIII(e) Unspecified malignant bone tumors	Bones and Joints	Blank(s)	Localized only	Localized	L	Blank(s)	Blank(s)	UNK Stage	TX	N0	M0	Blank(s)	Blank(s)	Blank(s)	Blank(s)	Blank(s)	Blank(s)	Blank(s)	UNK Stage	Blank(s)	TX	N0	M0	Blank(s)	Blank(s)	Blank(s)
481	2009	Yes	PRCDA	Pacific Coast	Bones and Joints	Malignant	4.4 Other specified and unspecified bone tumors	Unclassified	VIII(e) Unspecified malignant bone tumors	Bone	Bone	C40.2-Long bones of lower limb and associated joints	402	8800	Malignant	Undifferentiated; anaplastic; Grade IV	Left - origin of primary	Positive histology	8800/3: Sarcoma, NOS	8800/3: Sarcoma, NOS	8800-8809: soft tissue tumors and sarcomas, NOS	Not Brain	VIII(e) Unspecified malignant bone tumors	Bones and Joints	Blank(s)	Localized only	Localized	L	Blank(s)	Blank(s)	Blank(s)	Blank(s)	Blank(s)	Blank(s)	Blank(s)	Blank(s)	Blank(s)	Blank(s)	Blank(s)	Blank(s)	Blank(s)	UNK Stage	Blank(s)	TX	N0	M0	Blank(s)	Blank(s)	Blank(s)
482	2011	Yes	Not PRCDA	Pacific Coast	Bones and Joints	Malignant	4.4 Other specified and unspecified bone tumors	Unclassified	VIII(e) Unspecified malignant bone tumors	Bone	Bone	C41.1-Mandible	411	8000	Malignant	Unknown	Not a paired site	Positive histology	8000/3: Neoplasm, malignant	8000/3: Neoplasm, malignant	8000-8009: unspecified neoplasms	Not Brain	VIII(e) Unspecified malignant bone tumors	Bones and Joints	Blank(s)	Unknown/unstaged/unspecified/DCO	Unstaged	U	Blank(s)	Blank(s)	NA	NA	NA	NA	Blank(s)	Blank(s)	Blank(s)	Blank(s)	Blank(s)	Blank(s)	Blank(s)	NA	Blank(s)	NA	NA	NA	Blank(s)	Blank(s)	Blank(s)
483	1988	Yes	PRCDA	East	Bones and Joints	Malignant	4.4 Other specified and unspecified bone tumors	Unclassified	VIII(e) Unspecified malignant bone tumors	Bone	Bone	C40.2-Long bones of lower limb and associated joints	402	8000	Malignant	Undifferentiated; anaplastic; Grade IV	Right - origin of primary	Positive histology	8000/3: Neoplasm, malignant	8000/3: Neoplasm, malignant	8000-8009: unspecified neoplasms	Not Brain	VIII(e) Unspecified malignant bone tumors	Bones and Joints	Blank(s)	Blank(s)	Distant	Blank(s)	Blank(s)	Blank(s)	Blank(s)	Blank(s)	Blank(s)	Blank(s)	Blank(s)	Blank(s)	Blank(s)	Blank(s)	Blank(s)	Blank(s)	Blank(s)	Blank(s)	Blank(s)	Blank(s)	Blank(s)	Blank(s)	Blank(s)	Blank(s)	Blank(s)
484	2003	Yes	PRCDA	East	Bones and Joints	Malignant	4.4 Other specified and unspecified bone tumors	Unclassified	VIII(e) Unspecified malignant bone tumors	Bone	Bone	C40.2-Long bones of lower limb and associated joints	402	8801	Malignant	Undifferentiated; anaplastic; Grade IV	Left - origin of primary	Positive histology	8801/3: Spindle cell sarcoma	8801/3: Spindle cell sarcoma	8800-8809: soft tissue tumors and sarcomas, NOS	Not Brain	VIII(e) Unspecified malignant bone tumors	Bones and Joints	Blank(s)	Blank(s)	Distant	Blank(s)	Distant site(s)/node(s) involved	Blank(s)	Blank(s)	Blank(s)	Blank(s)	Blank(s)	Blank(s)	Blank(s)	Blank(s)	Blank(s)	Blank(s)	Blank(s)	Blank(s)	Blank(s)	Blank(s)	Blank(s)	Blank(s)	Blank(s)	Blank(s)	Blank(s)	Blank(s)
485	2009	Yes	PRCDA	East	Bones and Joints	Malignant	4.4 Other specified and unspecified bone tumors	Unclassified	VIII(e) Unspecified malignant bone tumors	Bone	Bone	C41.3-Rib, sternum, clavicle and associated joints	413	8000	Malignant	Poorly differentiated; Grade III	Right - origin of primary	Positive histology	8000/3: Neoplasm, malignant	8000/3: Neoplasm, malignant	8000-8009: unspecified neoplasms	Not Brain	VIII(e) Unspecified malignant bone tumors	Bones and Joints	Blank(s)	Distant site(s)/node(s) involved	Distant	D	Blank(s)	Blank(s)	Blank(s)	Blank(s)	Blank(s)	Blank(s)	Blank(s)	Blank(s)	Blank(s)	Blank(s)	Blank(s)	Blank(s)	Blank(s)	NA	Blank(s)	NA	NA	NA	Blank(s)	Blank(s)	Blank(s)
486	2010	Yes	Not PRCDA	Pacific Coast	Bones and Joints	Malignant	4.4 Other specified and unspecified bone tumors	Unclassified	VIII(e) Unspecified malignant bone tumors	Bone	Bone	C41.4-Pelvic bones, sacrum, coccyx and associated joints	414	8800	Malignant	Poorly differentiated; Grade III	Left - origin of primary	Positive histology	8800/3: Sarcoma, NOS	8800/3: Sarcoma, NOS	8800-8809: soft tissue tumors and sarcomas, NOS	Not Brain	VIII(e) Unspecified malignant bone tumors	Bones and Joints	Blank(s)	Distant site(s)/node(s) involved	Distant	D	Blank(s)	Blank(s)	IVB	TX	N0	M1b	Blank(s)	Blank(s)	Blank(s)	Blank(s)	Blank(s)	Blank(s)	Blank(s)	IVB	Blank(s)	TX	N0	M1b	Blank(s)	Blank(s)	Blank(s)
487	2007	Yes	PRCDA	Southwest	Bones and Joints	Malignant	4.4 Other specified and unspecified bone tumors	Unclassified	VIII(e) Unspecified malignant bone tumors	Bone	Bone	C40.2-Long bones of lower limb and associated joints	402	8801	Malignant	Poorly differentiated; Grade III	Left - origin of primary	Positive histology	8801/3: Spindle cell sarcoma	8801/3: Spindle cell sarcoma	8800-8809: soft tissue tumors and sarcomas, NOS	Not Brain	VIII(e) Unspecified malignant bone tumors	Bones and Joints	Blank(s)	Localized only	Localized	L	Blank(s)	Blank(s)	Blank(s)	Blank(s)	Blank(s)	Blank(s)	Blank(s)	Blank(s)	Blank(s)	Blank(s)	Blank(s)	Blank(s)	Blank(s)	IIA	Blank(s)	T1	N0	M0	Blank(s)	Blank(s)	Blank(s)
488	2004	Yes	PRCDA	Pacific Coast	Bones and Joints	Malignant	4.4 Other specified and unspecified bone tumors	Unclassified	VIII(e) Unspecified malignant bone tumors	Bone	Bone	C41.1-Mandible	411	8000	Malignant	Moderately differentiated; Grade II	Not a paired site	Positive histology	8000/3: Neoplasm, malignant	8000/3: Neoplasm, malignant	8000-8009: unspecified neoplasms	Not Brain	VIII(e) Unspecified malignant bone tumors	Bones and Joints	Blank(s)	Regional lymph nodes involved only	Regional	RN	Blank(s)	Blank(s)	Blank(s)	Blank(s)	Blank(s)	Blank(s)	Blank(s)	Blank(s)	Blank(s)	Blank(s)	Blank(s)	Blank(s)	Blank(s)	NA	Blank(s)	NA	NA	NA	Blank(s)	Blank(s)	Blank(s)
489	2011	Yes	PRCDA	Pacific Coast	Bones and Joints	Malignant	4.4 Other specified and unspecified bone tumors	Unclassified	VIII(e) Unspecified malignant bone tumors	Bone	Bone	C40.2-Long bones of lower limb and associated joints	402	8000	Malignant	Unknown	Right - origin of primary	Positive histology	8000/3: Neoplasm, malignant	8000/3: Neoplasm, malignant	8000-8009: unspecified neoplasms	Not Brain	VIII(e) Unspecified malignant bone tumors	Bones and Joints	Blank(s)	Localized only	Localized	L	Blank(s)	Blank(s)	NA	NA	NA	NA	Blank(s)	Blank(s)	Blank(s)	Blank(s)	Blank(s)	Blank(s)	Blank(s)	NA	Blank(s)	NA	NA	NA	Blank(s)	Blank(s)	Blank(s)
490	2005	Yes	Not PRCDA	Pacific Coast	Bones and Joints	Malignant	4.4 Other specified and unspecified bone tumors	Unclassified	VIII(e) Unspecified malignant bone tumors	Bone	Bone	C41.4-Pelvic bones, sacrum, coccyx and associated joints	414	8800	Malignant	Undifferentiated; anaplastic; Grade IV	Left - origin of primary	Positive histology	8800/3: Sarcoma, NOS	8800/3: Sarcoma, NOS	8800-8809: soft tissue tumors and sarcomas, NOS	Not Brain	VIII(e) Unspecified malignant bone tumors	Bones and Joints	Blank(s)	Localized only	Localized	L	Blank(s)	Blank(s)	Blank(s)	Blank(s)	Blank(s)	Blank(s)	Blank(s)	Blank(s)	Blank(s)	Blank(s)	Blank(s)	Blank(s)	Blank(s)	UNK Stage	Blank(s)	TX	N0	M0	Blank(s)	Blank(s)	Blank(s)
491	2007	Yes	Not PRCDA	Pacific Coast	Bones and Joints	Malignant	4.4 Other specified and unspecified bone tumors	Unclassified	VIII(e) Unspecified malignant bone tumors	Bone	Bone	C41.2-Vertebral column	412	8801	Malignant	Unknown	Not a paired site	Positive histology	8801/3: Spindle cell sarcoma	8801/3: Spindle cell sarcoma	8800-8809: soft tissue tumors and sarcomas, NOS	Not Brain	VIII(e) Unspecified malignant bone tumors	Bones and Joints	Blank(s)	Unknown/unstaged/unspecified/DCO	Unstaged	U	Blank(s)	Blank(s)	Blank(s)	Blank(s)	Blank(s)	Blank(s)	Blank(s)	Blank(s)	Blank(s)	Blank(s)	Blank(s)	Blank(s)	Blank(s)	UNK Stage	Blank(s)	TX	NX	MX	Blank(s)	Blank(s)	Blank(s)
492	2014	Yes	PRCDA	Pacific Coast	Bones and Joints	Malignant	4.4 Other specified and unspecified bone tumors	Unclassified	VIII(e) Unspecified malignant bone tumors	Bone	Bone	C40.2-Long bones of lower limb and associated joints	402	8805	Malignant	Undifferentiated; anaplastic; Grade IV	Left - origin of primary	Positive histology	8805/3: Undifferentiated sarcoma	8805/3: Undifferentiated sarcoma	8800-8809: soft tissue tumors and sarcomas, NOS	Not Brain	VIII(e) Unspecified malignant bone tumors	Bones and Joints	Blank(s)	Localized only	Localized	L	Blank(s)	Blank(s)	IIA	T1	N0	M0	Blank(s)	Blank(s)	Blank(s)	Blank(s)	Blank(s)	Blank(s)	Blank(s)	IIA	Blank(s)	T1	N0	M0	Blank(s)	Blank(s)	Blank(s)
493	2010	Yes	Not PRCDA	East	Bones and Joints	Malignant	4.4 Other specified and unspecified bone tumors	Unclassified	VIII(e) Unspecified malignant bone tumors	Bone	Bone	C41.4-Pelvic bones, sacrum, coccyx and associated joints	414	8800	Malignant	Poorly differentiated; Grade III	Right - origin of primary	Positive histology	8800/3: Sarcoma, NOS	8800/3: Sarcoma, NOS	8800-8809: soft tissue tumors and sarcomas, NOS	Not Brain	VIII(e) Unspecified malignant bone tumors	Bones and Joints	Blank(s)	Localized only	Localized	L	Blank(s)	Blank(s)	IIB	T2	N0	M0	Blank(s)	Blank(s)	Blank(s)	Blank(s)	Blank(s)	Blank(s)	Blank(s)	IIB	Blank(s)	T2	N0	M0	Blank(s)	Blank(s)	Blank(s)
494	1990	Yes	Not PRCDA	Pacific Coast	Bones and Joints	Malignant	4.4 Other specified and unspecified bone tumors	Unclassified	VIII(e) Unspecified malignant bone tumors	Bone	Bone	C41.9-Bone, NOS	419	8000	Malignant	Unknown	Not a paired site	Positive histology	8000/3: Neoplasm, malignant	8000/3: Neoplasm, malignant	8000-8009: unspecified neoplasms	Not Brain	VIII(e) Unspecified malignant bone tumors	Bones and Joints	Blank(s)	Blank(s)	Unstaged	Blank(s)	Blank(s)	Blank(s)	Blank(s)	Blank(s)	Blank(s)	Blank(s)	Blank(s)	Blank(s)	Blank(s)	Blank(s)	Blank(s)	Blank(s)	Blank(s)	Blank(s)	Blank(s)	Blank(s)	Blank(s)	Blank(s)	Blank(s)	Blank(s)	Blank(s)
495	2008	Yes	Not PRCDA	Pacific Coast	Bones and Joints	Malignant	4.4 Other specified and unspecified bone tumors	Unclassified	VIII(e) Unspecified malignant bone tumors	Bone	Bone	C41.4-Pelvic bones, sacrum, coccyx and associated joints	414	8800	Malignant	Unknown	Left - origin of primary	Positive histology	8800/3: Sarcoma, NOS	8800/3: Sarcoma, NOS	8800-8809: soft tissue tumors and sarcomas, NOS	Not Brain	VIII(e) Unspecified malignant bone tumors	Bones and Joints	Blank(s)	Distant site(s)/node(s) involved	Distant	D	Blank(s)	Blank(s)	Blank(s)	Blank(s)	Blank(s)	Blank(s)	Blank(s)	Blank(s)	Blank(s)	Blank(s)	Blank(s)	Blank(s)	Blank(s)	IVB	Blank(s)	TX	NX	M1b	Blank(s)	Blank(s)	Blank(s)
496	2007	Yes	PRCDA	East	Bones and Joints	Malignant	4.4 Other specified and unspecified bone tumors	Unclassified	VIII(e) Unspecified malignant bone tumors	Bone	Bone	C41.2-Vertebral column	412	8801	Malignant	Poorly differentiated; Grade III	Not a paired site	Positive histology	8801/3: Spindle cell sarcoma	8801/3: Spindle cell sarcoma	8800-8809: soft tissue tumors and sarcomas, NOS	Not Brain	VIII(e) Unspecified malignant bone tumors	Bones and Joints	Blank(s)	Distant site(s)/node(s) involved	Distant	D	Blank(s)	Blank(s)	Blank(s)	Blank(s)	Blank(s)	Blank(s)	Blank(s)	Blank(s)	Blank(s)	Blank(s)	Blank(s)	Blank(s)	Blank(s)	IVA	Blank(s)	TX	N0	M1a	Blank(s)	Blank(s)	Blank(s)
497	2005	Yes	Not PRCDA	Pacific Coast	Bones and Joints	Malignant	4.4 Other specified and unspecified bone tumors	Unclassified	VIII(e) Unspecified malignant bone tumors	Bone	Bone	C40.2-Long bones of lower limb and associated joints	402	8800	Malignant	Poorly differentiated; Grade III	Left - origin of primary	Positive histology	8800/3: Sarcoma, NOS	8800/3: Sarcoma, NOS	8800-8809: soft tissue tumors and sarcomas, NOS	Not Brain	VIII(e) Unspecified malignant bone tumors	Bones and Joints	Blank(s)	Unknown/unstaged/unspecified/DCO	Unstaged	U	Blank(s)	Blank(s)	Blank(s)	Blank(s)	Blank(s)	Blank(s)	Blank(s)	Blank(s)	Blank(s)	Blank(s)	Blank(s)	Blank(s)	Blank(s)	UNK Stage	Blank(s)	TX	NX	MX	Blank(s)	Blank(s)	Blank(s)
498	2014	Yes	Not PRCDA	Pacific Coast	Bones and Joints	Malignant	4.4 Other specified and unspecified bone tumors	Unclassified	VIII(e) Unspecified malignant bone tumors	Bone	Bone	C41.4-Pelvic bones, sacrum, coccyx and associated joints	414	8801	Malignant	Unknown	Right - origin of primary	Positive histology	8801/3: Spindle cell sarcoma	8801/3: Spindle cell sarcoma	8800-8809: soft tissue tumors and sarcomas, NOS	Not Brain	VIII(e) Unspecified malignant bone tumors	Bones and Joints	Blank(s)	Localized only	Localized	L	Blank(s)	Blank(s)	UNK Stage	TX	N0	M0	Blank(s)	Blank(s)	Blank(s)	Blank(s)	Blank(s)	Blank(s)	Blank(s)	UNK Stage	Blank(s)	TX	N0	M0	Blank(s)	Blank(s)	Blank(s)
499	2007	Yes	PRCDA	Pacific Coast	Bones and Joints	Malignant	4.4 Other specified and unspecified bone tumors	Unclassified	VIII(e) Unspecified malignant bone tumors	Bone	Bone	C41.1-Mandible	411	8801	Malignant	Undifferentiated; anaplastic; Grade IV	Not a paired site	Positive histology	8801/3: Spindle cell sarcoma	8801/3: Spindle cell sarcoma	8800-8809: soft tissue tumors and sarcomas, NOS	Not Brain	VIII(e) Unspecified malignant bone tumors	Bones and Joints	Blank(s)	Regional by direct extension only	Regional	RE	Blank(s)	Blank(s)	Blank(s)	Blank(s)	Blank(s)	Blank(s)	Blank(s)	Blank(s)	Blank(s)	Blank(s)	Blank(s)	Blank(s)	Blank(s)	UNK Stage	Blank(s)	TX	N0	M0	Blank(s)	Blank(s)	Blank(s)
500	2001	Yes	PRCDA	Pacific Coast	Bones and Joints	Malignant	4.4 Other specified and unspecified bone tumors	Unclassified	VIII(e) Unspecified malignant bone tumors	Bone	Bone	C41.3-Rib, sternum, clavicle and associated joints	413	8800	Malignant	Unknown	Not a paired site	Positive histology	8800/3: Sarcoma, NOS	8800/3: Sarcoma, NOS	8800-8809: soft tissue tumors and sarcomas, NOS	Not Brain	VIII(e) Unspecified malignant bone tumors	Bones and Joints	Blank(s)	Blank(s)	Regional	Blank(s)	Regional by direct extension only	Blank(s)	Blank(s)	Blank(s)	Blank(s)	Blank(s)	Blank(s)	Blank(s)	Blank(s)	Blank(s)	Blank(s)	Blank(s)	Blank(s)	Blank(s)	Blank(s)	Blank(s)	Blank(s)	Blank(s)	Blank(s)	Blank(s)	Blank(s)
501	2009	Yes	PRCDA	Pacific Coast	Bones and Joints	Malignant	4.4 Other specified and unspecified bone tumors	Unclassified	VIII(e) Unspecified malignant bone tumors	Bone	Bone	C41.0-Bones of skull and face and associated joints	410	8000	Malignant	Undifferentiated; anaplastic; Grade IV	Not a paired site	Positive histology	8000/3: Neoplasm, malignant	8000/3: Neoplasm, malignant	8000-8009: unspecified neoplasms	Not Brain	VIII(e) Unspecified malignant bone tumors	Bones and Joints	Blank(s)	Distant site(s)/node(s) involved	Regional	D	Blank(s)	Blank(s)	Blank(s)	Blank(s)	Blank(s)	Blank(s)	Blank(s)	Blank(s)	Blank(s)	Blank(s)	Blank(s)	Blank(s)	Blank(s)	NA	Blank(s)	NA	NA	NA	Blank(s)	Blank(s)	Blank(s)
502	2014	Yes	Not PRCDA	East	Bones and Joints	Malignant	4.4 Other specified and unspecified bone tumors	Unclassified	VIII(e) Unspecified malignant bone tumors	Bone	Bone	C41.4-Pelvic bones, sacrum, coccyx and associated joints	414	8801	Malignant	Unknown	Right - origin of primary	Positive histology	8801/3: Spindle cell sarcoma	8801/3: Spindle cell sarcoma	8800-8809: soft tissue tumors and sarcomas, NOS	Not Brain	VIII(e) Unspecified malignant bone tumors	Bones and Joints	Blank(s)	Distant site(s)/node(s) involved	Distant	D	Blank(s)	Blank(s)	IVB	TX	N1	M0	Blank(s)	Blank(s)	Blank(s)	Blank(s)	Blank(s)	Blank(s)	Blank(s)	IVB	Blank(s)	TX	N1	M0	Blank(s)	Blank(s)	Blank(s)
503	2003	Yes	Not PRCDA	East	Bones and Joints	Malignant	4.4 Other specified and unspecified bone tumors	Unclassified	VIII(e) Unspecified malignant bone tumors	Bone	Bone	C40.1-Short bones of upper limb and associated joints	401	8800	Malignant	Unknown	Right - origin of primary	Positive histology	8800/3: Sarcoma, NOS	8800/3: Sarcoma, NOS	8800-8809: soft tissue tumors and sarcomas, NOS	Not Brain	VIII(e) Unspecified malignant bone tumors	Bones and Joints	Blank(s)	Blank(s)	Unstaged	Blank(s)	Unknown/unstaged/unspecified/DCO	Blank(s)	Blank(s)	Blank(s)	Blank(s)	Blank(s)	Blank(s)	Blank(s)	Blank(s)	Blank(s)	Blank(s)	Blank(s)	Blank(s)	Blank(s)	Blank(s)	Blank(s)	Blank(s)	Blank(s)	Blank(s)	Blank(s)	Blank(s)
504	2010	Yes	Not PRCDA	East	Bones and Joints	Malignant	5.3.1.1 Specified (excluding Kaposi sarcoma)	Unclassified	VIII(e) Unspecified malignant bone tumors	Bone	Bone	C40.2-Long bones of lower limb and associated joints	402	8804	Malignant	Poorly differentiated; Grade III	Left - origin of primary	Positive histology	8804/3: Epithelioid sarcoma	8804/3: Epithelioid sarcoma	8800-8809: soft tissue tumors and sarcomas, NOS	Not Brain	VIII(e) Unspecified malignant bone tumors	Bones and Joints	Blank(s)	Localized only	Localized	L	Blank(s)	Blank(s)	IIA	T1	N0	M0	Blank(s)	Blank(s)	Blank(s)	Blank(s)	Blank(s)	Blank(s)	Blank(s)	IIA	Blank(s)	T1	N0	M0	Blank(s)	Blank(s)	Blank(s)
505	2007	Yes	Not PRCDA	East	Bones and Joints	Malignant	4.4 Other specified and unspecified bone tumors	Unclassified	VIII(e) Unspecified malignant bone tumors	Bone	Bone	C40.2-Long bones of lower limb and associated joints	402	8800	Malignant	Poorly differentiated; Grade III	Right - origin of primary	Positive histology	8800/3: Sarcoma, NOS	8800/3: Sarcoma, NOS	8800-8809: soft tissue tumors and sarcomas, NOS	Not Brain	VIII(e) Unspecified malignant bone tumors	Bones and Joints	Blank(s)	Distant site(s)/node(s) involved	Distant	D	Blank(s)	Blank(s)	Blank(s)	Blank(s)	Blank(s)	Blank(s)	Blank(s)	Blank(s)	Blank(s)	Blank(s)	Blank(s)	Blank(s)	Blank(s)	IVB	Blank(s)	TX	N0	M1b	Blank(s)	Blank(s)	Blank(s)
506	1994	Yes	PRCDA	East	Bones and Joints	Malignant	4.4 Other specified and unspecified bone tumors	Unclassified	VIII(e) Unspecified malignant bone tumors	Bone	Bone	C41.4-Pelvic bones, sacrum, coccyx and associated joints	414	8800	Malignant	Poorly differentiated; Grade III	Not a paired site	Positive histology	8800/3: Sarcoma, NOS	8800/3: Sarcoma, NOS	8800-8809: soft tissue tumors and sarcomas, NOS	Not Brain	VIII(e) Unspecified malignant bone tumors	Bones and Joints	Blank(s)	Blank(s)	Unstaged	Blank(s)	Blank(s)	Blank(s)	Blank(s)	Blank(s)	Blank(s)	Blank(s)	Blank(s)	Blank(s)	Blank(s)	Blank(s)	Blank(s)	Blank(s)	Blank(s)	Blank(s)	Blank(s)	Blank(s)	Blank(s)	Blank(s)	Blank(s)	Blank(s)	Blank(s)
507	2008	Yes	PRCDA	East	Bones and Joints	Malignant	4.4 Other specified and unspecified bone tumors	Unclassified	VIII(e) Unspecified malignant bone tumors	Bone	Bone	C40.2-Long bones of lower limb and associated joints	402	8800	Malignant	Unknown	Right - origin of primary	Positive histology	8800/3: Sarcoma, NOS	8800/3: Sarcoma, NOS	8800-8809: soft tissue tumors and sarcomas, NOS	Not Brain	VIII(e) Unspecified malignant bone tumors	Bones and Joints	Blank(s)	Localized only	Localized	L	Blank(s)	Blank(s)	Blank(s)	Blank(s)	Blank(s)	Blank(s)	Blank(s)	Blank(s)	Blank(s)	Blank(s)	Blank(s)	Blank(s)	Blank(s)	UNK Stage	Blank(s)	TX	N0	M0	Blank(s)	Blank(s)	Blank(s)
508	1995	Yes	Not PRCDA	Northern Plains	Bones and Joints	Malignant	4.4 Other specified and unspecified bone tumors	Unclassified	VIII(e) Unspecified malignant bone tumors	Bone	Bone	C40.2-Long bones of lower limb and associated joints	402	8000	Malignant	Poorly differentiated; Grade III	Right - origin of primary	Positive histology	8000/3: Neoplasm, malignant	8000/3: Neoplasm, malignant	8000-8009: unspecified neoplasms	Not Brain	VIII(e) Unspecified malignant bone tumors	Bones and Joints	Blank(s)	Blank(s)	Regional	Blank(s)	Blank(s)	Regional by direct extension only	Blank(s)	Blank(s)	Blank(s)	Blank(s)	Blank(s)	Blank(s)	Blank(s)	Blank(s)	Blank(s)	Blank(s)	Blank(s)	Blank(s)	Blank(s)	Blank(s)	Blank(s)	Blank(s)	Blank(s)	Blank(s)	Blank(s)
509	2011	Yes	Not PRCDA	Pacific Coast	Bones and Joints	Malignant	4.4 Other specified and unspecified bone tumors	Unclassified	VIII(e) Unspecified malignant bone tumors	Bone	Bone	C41.4-Pelvic bones, sacrum, coccyx and associated joints	414	8800	Malignant	Undifferentiated; anaplastic; Grade IV	Right - origin of primary	Positive histology	8800/3: Sarcoma, NOS	8800/3: Sarcoma, NOS	8800-8809: soft tissue tumors and sarcomas, NOS	Not Brain	VIII(e) Unspecified malignant bone tumors	Bones and Joints	Blank(s)	Regional by direct extension only	Regional	RE	Blank(s)	Blank(s)	IIB	T2	N0	M0	Blank(s)	Blank(s)	Blank(s)	Blank(s)	Blank(s)	Blank(s)	Blank(s)	IIB	Blank(s)	T2	N0	M0	Blank(s)	Blank(s)	Blank(s)
510	2006	Yes	PRCDA	Pacific Coast	Bones and Joints	Malignant	4.4 Other specified and unspecified bone tumors	Unclassified	VIII(e) Unspecified malignant bone tumors	Bone	Bone	C41.4-Pelvic bones, sacrum, coccyx and associated joints	414	8800	Malignant	Undifferentiated; anaplastic; Grade IV	Left - origin of primary	Positive histology	8800/3: Sarcoma, NOS	8800/3: Sarcoma, NOS	8800-8809: soft tissue tumors and sarcomas, NOS	Not Brain	VIII(e) Unspecified malignant bone tumors	Bones and Joints	Blank(s)	Unknown/unstaged/unspecified/DCO	Unstaged	U	Blank(s)	Blank(s)	Blank(s)	Blank(s)	Blank(s)	Blank(s)	Blank(s)	Blank(s)	Blank(s)	Blank(s)	Blank(s)	Blank(s)	Blank(s)	UNK Stage	Blank(s)	TX	N0	M0	Blank(s)	Blank(s)	Blank(s)
511	2009	Yes	Not PRCDA	Pacific Coast	Bones and Joints	Malignant	4.4 Other specified and unspecified bone tumors	Unclassified	VIII(e) Unspecified malignant bone tumors	Bone	Bone	C40.2-Long bones of lower limb and associated joints	402	8000	Malignant	Poorly differentiated; Grade III	Right - origin of primary	Positive histology	8000/3: Neoplasm, malignant	8000/3: Neoplasm, malignant	8000-8009: unspecified neoplasms	Not Brain	VIII(e) Unspecified malignant bone tumors	Bones and Joints	Blank(s)	Distant site(s)/node(s) involved	Distant	D	Blank(s)	Blank(s)	Blank(s)	Blank(s)	Blank(s)	Blank(s)	Blank(s)	Blank(s)	Blank(s)	Blank(s)	Blank(s)	Blank(s)	Blank(s)	NA	Blank(s)	NA	NA	NA	Blank(s)	Blank(s)	Blank(s)
512	2009	Yes	Not PRCDA	East	Bones and Joints	Malignant	4.4 Other specified and unspecified bone tumors	Unclassified	VIII(e) Unspecified malignant bone tumors	Bone	Bone	C41.2-Vertebral column	412	8801	Malignant	Poorly differentiated; Grade III	Not a paired site	Positive histology	8801/3: Spindle cell sarcoma	8801/3: Spindle cell sarcoma	8800-8809: soft tissue tumors and sarcomas, NOS	Not Brain	VIII(e) Unspecified malignant bone tumors	Bones and Joints	Blank(s)	Localized only	Localized	L	Blank(s)	Blank(s)	Blank(s)	Blank(s)	Blank(s)	Blank(s)	Blank(s)	Blank(s)	Blank(s)	Blank(s)	Blank(s)	Blank(s)	Blank(s)	IIA	Blank(s)	T1	N0	M0	Blank(s)	Blank(s)	Blank(s)
513	2012	Yes	Not PRCDA	East	Bones and Joints	Malignant	4.4 Other specified and unspecified bone tumors	Unclassified	VIII(e) Unspecified malignant bone tumors	Bone	Bone	C40.2-Long bones of lower limb and associated joints	402	8800	Malignant	Unknown	Left - origin of primary	Positive histology	8800/3: Sarcoma, NOS	8800/3: Sarcoma, NOS	8800-8809: soft tissue tumors and sarcomas, NOS	Not Brain	VIII(e) Unspecified malignant bone tumors	Bones and Joints	Blank(s)	Localized only	Localized	L	Blank(s)	Blank(s)	IA	T1	N0	M0	Blank(s)	Blank(s)	Blank(s)	Blank(s)	Blank(s)	Blank(s)	Blank(s)	UNK Stage	Blank(s)	T1	N0	M0	Blank(s)	Blank(s)	Blank(s)
514	2007	Yes	Not PRCDA	Northern Plains	Bones and Joints	Malignant	4.4 Other specified and unspecified bone tumors	Unclassified	VIII(e) Unspecified malignant bone tumors	Bone	Bone	C41.4-Pelvic bones, sacrum, coccyx and associated joints	414	8800	Malignant	Unknown	Left - origin of primary	Positive histology	8800/3: Sarcoma, NOS	8800/3: Sarcoma, NOS	8800-8809: soft tissue tumors and sarcomas, NOS	Not Brain	VIII(e) Unspecified malignant bone tumors	Bones and Joints	Blank(s)	Localized only	Localized	L	Blank(s)	Blank(s)	Blank(s)	Blank(s)	Blank(s)	Blank(s)	Blank(s)	Blank(s)	Blank(s)	Blank(s)	Blank(s)	Blank(s)	Blank(s)	UNK Stage	Blank(s)	T1	N0	M0	Blank(s)	Blank(s)	Blank(s)
515	2010	Yes	Not PRCDA	Pacific Coast	Bones and Joints	Malignant	4.4 Other specified and unspecified bone tumors	Unclassified	VIII(e) Unspecified malignant bone tumors	Bone	Bone	C41.4-Pelvic bones, sacrum, coccyx and associated joints	414	8801	Malignant	Unknown	Right - origin of primary	Positive histology	8801/3: Spindle cell sarcoma	8801/3: Spindle cell sarcoma	8800-8809: soft tissue tumors and sarcomas, NOS	Not Brain	VIII(e) Unspecified malignant bone tumors	Bones and Joints	Blank(s)	Localized only	Localized	L	Blank(s)	Blank(s)	UNK Stage	TX	N0	M0	Blank(s)	Blank(s)	Blank(s)	Blank(s)	Blank(s)	Blank(s)	Blank(s)	UNK Stage	Blank(s)	TX	N0	M0	Blank(s)	Blank(s)	Blank(s)
516	2016	Yes	PRCDA	Pacific Coast	Bones and Joints	Malignant	4.4 Other specified and unspecified bone tumors	Unclassified	VIII(e) Unspecified malignant bone tumors	Bone	Bone	C40.2-Long bones of lower limb and associated joints	402	8800	Malignant	Undifferentiated; anaplastic; Grade IV	Right - origin of primary	Positive histology	8800/3: Sarcoma, NOS	8800/3: Sarcoma, NOS	8800-8809: soft tissue tumors and sarcomas, NOS	Not Brain	VIII(e) Unspecified malignant bone tumors	Bones and Joints	Blank(s)	Distant site(s)/node(s) involved	Blank(s)	Blank(s)	Blank(s)	Blank(s)	Blank(s)	Blank(s)	Blank(s)	Blank(s)	4B	p2	c0	c1B	Pathologic	Clinical	Clinical	Blank(s)	Blank(s)	Blank(s)	Blank(s)	Blank(s)	Blank(s)	Blank(s)	Blank(s)
517	2004	Yes	PRCDA	Pacific Coast	Bones and Joints	Malignant	5.3.1.1 Specified (excluding Kaposi sarcoma)	Unclassified	VIII(e) Unspecified malignant bone tumors	Bone	Bone	C40.2-Long bones of lower limb and associated joints	402	8804	Malignant	Unknown	Right - origin of primary	Positive histology	8804/3: Epithelioid sarcoma	8804/3: Epithelioid sarcoma	8800-8809: soft tissue tumors and sarcomas, NOS	Not Brain	VIII(e) Unspecified malignant bone tumors	Bones and Joints	Blank(s)	Distant site(s)/node(s) involved	Distant	D	Blank(s)	Blank(s)	Blank(s)	Blank(s)	Blank(s)	Blank(s)	Blank(s)	Blank(s)	Blank(s)	Blank(s)	Blank(s)	Blank(s)	Blank(s)	IVB	Blank(s)	TX	NX	M1b	Blank(s)	Blank(s)	Blank(s)
518	2010	Yes	Not PRCDA	East	Bones and Joints	Malignant	4.4 Other specified and unspecified bone tumors	Unclassified	VIII(e) Unspecified malignant bone tumors	Bone	Bone	C41.0-Bones of skull and face and associated joints	410	8000	Malignant	Unknown	Not a paired site	Positive histology	8000/3: Neoplasm, malignant	8000/3: Neoplasm, malignant	8000-8009: unspecified neoplasms	Not Brain	VIII(e) Unspecified malignant bone tumors	Bones and Joints	Blank(s)	Unknown/unstaged/unspecified/DCO	Unstaged	U	Blank(s)	Blank(s)	NA	NA	NA	NA	Blank(s)	Blank(s)	Blank(s)	Blank(s)	Blank(s)	Blank(s)	Blank(s)	NA	Blank(s)	NA	NA	NA	Blank(s)	Blank(s)	Blank(s)
519	2010	Yes	Not PRCDA	Pacific Coast	Bones and Joints	Malignant	4.4 Other specified and unspecified bone tumors	Unclassified	VIII(e) Unspecified malignant bone tumors	Bone	Bone	C41.4-Pelvic bones, sacrum, coccyx and associated joints	414	8800	Malignant	Unknown	Not a paired site	Positive histology	8800/3: Sarcoma, NOS	8800/3: Sarcoma, NOS	8800-8809: soft tissue tumors and sarcomas, NOS	Not Brain	VIII(e) Unspecified malignant bone tumors	Bones and Joints	Blank(s)	Distant site(s)/node(s) involved	Distant	D	Blank(s)	Blank(s)	IVB	TX	NX	M1b	Blank(s)	Blank(s)	Blank(s)	Blank(s)	Blank(s)	Blank(s)	Blank(s)	IVB	Blank(s)	TX	NX	M1b	Blank(s)	Blank(s)	Blank(s)
520	1993	Yes	Not PRCDA	East	Bones and Joints	Malignant	4.4 Other specified and unspecified bone tumors	Unclassified	VIII(e) Unspecified malignant bone tumors	Bone	Bone	C40.0-Long bones: upper limb, scapula, and associated joints	400	8800	Malignant	Unknown	Left - origin of primary	Positive histology	8800/3: Sarcoma, NOS	8800/3: Sarcoma, NOS	8800-8809: soft tissue tumors and sarcomas, NOS	Not Brain	VIII(e) Unspecified malignant bone tumors	Bones and Joints	Blank(s)	Blank(s)	Unstaged	Blank(s)	Blank(s)	Blank(s)	Blank(s)	Blank(s)	Blank(s)	Blank(s)	Blank(s)	Blank(s)	Blank(s)	Blank(s)	Blank(s)	Blank(s)	Blank(s)	Blank(s)	Blank(s)	Blank(s)	Blank(s)	Blank(s)	Blank(s)	Blank(s)	Blank(s)
521	2000	Yes	PRCDA	Pacific Coast	Bones and Joints	Malignant	4.4 Other specified and unspecified bone tumors	Unclassified	VIII(e) Unspecified malignant bone tumors	Bone	Bone	C41.4-Pelvic bones, sacrum, coccyx and associated joints	414	8000	Malignant	Undifferentiated; anaplastic; Grade IV	Right - origin of primary	Positive histology	8000/3: Neoplasm, malignant	8000/3: Neoplasm, malignant	8000-8009: unspecified neoplasms	Not Brain	VIII(e) Unspecified malignant bone tumors	Bones and Joints	Blank(s)	Blank(s)	Distant	Blank(s)	Blank(s)	Distant site(s)/node(s) involved	Blank(s)	Blank(s)	Blank(s)	Blank(s)	Blank(s)	Blank(s)	Blank(s)	Blank(s)	Blank(s)	Blank(s)	Blank(s)	Blank(s)	Blank(s)	Blank(s)	Blank(s)	Blank(s)	Blank(s)	Blank(s)	Blank(s)
522	2009	Yes	PRCDA	Pacific Coast	Bones and Joints	Malignant	4.4 Other specified and unspecified bone tumors	Unclassified	VIII(e) Unspecified malignant bone tumors	Bone	Bone	C40.2-Long bones of lower limb and associated joints	402	8800	Malignant	Poorly differentiated; Grade III	Right - origin of primary	Positive histology	8800/3: Sarcoma, NOS	8800/3: Sarcoma, NOS	8800-8809: soft tissue tumors and sarcomas, NOS	Not Brain	VIII(e) Unspecified malignant bone tumors	Bones and Joints	Blank(s)	Localized only	Localized	L	Blank(s)	Blank(s)	Blank(s)	Blank(s)	Blank(s)	Blank(s)	Blank(s)	Blank(s)	Blank(s)	Blank(s)	Blank(s)	Blank(s)	Blank(s)	IIB	Blank(s)	T2	N0	M0	Blank(s)	Blank(s)	Blank(s)
523	2006	Yes	PRCDA	East	Bones and Joints	Malignant	4.4 Other specified and unspecified bone tumors	Unclassified	VIII(e) Unspecified malignant bone tumors	Bone	Bone	C41.9-Bone, NOS	419	8000	Malignant	Unknown	Not a paired site	Positive histology	8000/3: Neoplasm, malignant	8000/3: Neoplasm, malignant	8000-8009: unspecified neoplasms	Not Brain	VIII(e) Unspecified malignant bone tumors	Bones and Joints	Blank(s)	Distant site(s)/node(s) involved	Distant	D	Blank(s)	Blank(s)	Blank(s)	Blank(s)	Blank(s)	Blank(s)	Blank(s)	Blank(s)	Blank(s)	Blank(s)	Blank(s)	Blank(s)	Blank(s)	NA	Blank(s)	NA	NA	NA	Blank(s)	Blank(s)	Blank(s)
524	2013	Yes	PRCDA	East	Bones and Joints	Malignant	4.4 Other specified and unspecified bone tumors	Unclassified	VIII(e) Unspecified malignant bone tumors	Bone	Bone	C41.4-Pelvic bones, sacrum, coccyx and associated joints	414	8800	Malignant	Undifferentiated; anaplastic; Grade IV	Not a paired site	Positive histology	8800/3: Sarcoma, NOS	8800/3: Sarcoma, NOS	8800-8809: soft tissue tumors and sarcomas, NOS	Not Brain	VIII(e) Unspecified malignant bone tumors	Bones and Joints	Blank(s)	Regional by direct extension only	Regional	RE	Blank(s)	Blank(s)	IIB	T2	N0	M0	Blank(s)	Blank(s)	Blank(s)	Blank(s)	Blank(s)	Blank(s)	Blank(s)	IIB	Blank(s)	T2	N0	M0	Blank(s)	Blank(s)	Blank(s)
525	2000	Yes	Not PRCDA	East	Bones and Joints	Malignant	4.4 Other specified and unspecified bone tumors	Unclassified	VIII(e) Unspecified malignant bone tumors	Bone	Bone	C41.4-Pelvic bones, sacrum, coccyx and associated joints	414	8801	Malignant	Unknown	Left - origin of primary	Positive histology	8801/3: Spindle cell sarcoma	8801/3: Spindle cell sarcoma	8800-8809: soft tissue tumors and sarcomas, NOS	Not Brain	VIII(e) Unspecified malignant bone tumors	Bones and Joints	Blank(s)	Blank(s)	Distant	Blank(s)	Blank(s)	Distant site(s)/node(s) involved	Blank(s)	Blank(s)	Blank(s)	Blank(s)	Blank(s)	Blank(s)	Blank(s)	Blank(s)	Blank(s)	Blank(s)	Blank(s)	Blank(s)	Blank(s)	Blank(s)	Blank(s)	Blank(s)	Blank(s)	Blank(s)	Blank(s)
526	2004	Yes	Not PRCDA	Pacific Coast	Bones and Joints	Malignant	4.4 Other specified and unspecified bone tumors	Unclassified	VIII(e) Unspecified malignant bone tumors	Bone	Bone	C41.3-Rib, sternum, clavicle and associated joints	413	8000	Malignant	Unknown	Paired site, but no information concerning laterality	Positive histology	8000/3: Neoplasm, malignant	8000/3: Neoplasm, malignant	8000-8009: unspecified neoplasms	Not Brain	VIII(e) Unspecified malignant bone tumors	Bones and Joints	Blank(s)	Distant site(s)/node(s) involved	Distant	D	Blank(s)	Blank(s)	Blank(s)	Blank(s)	Blank(s)	Blank(s)	Blank(s)	Blank(s)	Blank(s)	Blank(s)	Blank(s)	Blank(s)	Blank(s)	NA	Blank(s)	NA	NA	NA	Blank(s)	Blank(s)	Blank(s)
527	2004	Yes	Not PRCDA	East	Bones and Joints	Malignant	4.4 Other specified and unspecified bone tumors	Unclassified	VIII(e) Unspecified malignant bone tumors	Bone	Bone	C41.4-Pelvic bones, sacrum, coccyx and associated joints	414	8800	Malignant	Undifferentiated; anaplastic; Grade IV	Not a paired site	Positive histology	8800/3: Sarcoma, NOS	8800/3: Sarcoma, NOS	8800-8809: soft tissue tumors and sarcomas, NOS	Not Brain	VIII(e) Unspecified malignant bone tumors	Bones and Joints	Blank(s)	Regional by direct extension only	Regional	RE	Blank(s)	Blank(s)	Blank(s)	Blank(s)	Blank(s)	Blank(s)	Blank(s)	Blank(s)	Blank(s)	Blank(s)	Blank(s)	Blank(s)	Blank(s)	IIB	Blank(s)	T2	N0	M0	Blank(s)	Blank(s)	Blank(s)
528	2012	Yes	Not PRCDA	East	Bones and Joints	Malignant	4.4 Other specified and unspecified bone tumors	Unclassified	VIII(e) Unspecified malignant bone tumors	Bone	Bone	C41.3-Rib, sternum, clavicle and associated joints	413	8000	Malignant	Unknown	Not a paired site	Positive histology	8000/3: Neoplasm, malignant	8000/3: Neoplasm, malignant	8000-8009: unspecified neoplasms	Not Brain	VIII(e) Unspecified malignant bone tumors	Bones and Joints	Blank(s)	Unknown/unstaged/unspecified/DCO	Unstaged	U	Blank(s)	Blank(s)	NA	NA	NA	NA	Blank(s)	Blank(s)	Blank(s)	Blank(s)	Blank(s)	Blank(s)	Blank(s)	NA	Blank(s)	NA	NA	NA	Blank(s)	Blank(s)	Blank(s)
529	2016	Yes	Not PRCDA	East	Bones and Joints	Malignant	4.4 Other specified and unspecified bone tumors	Unclassified	VIII(e) Unspecified malignant bone tumors	Bone	Bone	C41.9-Bone, NOS	419	8000	Malignant	Unknown	Paired site, but no information concerning laterality	Positive histology	8000/3: Neoplasm, malignant	8000/3: Neoplasm, malignant	8000-8009: unspecified neoplasms	Not Brain	VIII(e) Unspecified malignant bone tumors	Bones and Joints	Blank(s)	Unknown/unstaged/unspecified/DCO	Blank(s)	Blank(s)	Blank(s)	Blank(s)	Blank(s)	Blank(s)	Blank(s)	Blank(s)	Not applicable	Not applicable	Not applicable	Not applicable	Blank(s)	Blank(s)	Blank(s)	Blank(s)	Blank(s)	Blank(s)	Blank(s)	Blank(s)	Blank(s)	Blank(s)	Blank(s)
530	2007	Yes	PRCDA	Pacific Coast	Bones and Joints	Malignant	4.4 Other specified and unspecified bone tumors	Unclassified	VIII(e) Unspecified malignant bone tumors	Bone	Bone	C40.2-Long bones of lower limb and associated joints	402	8800	Malignant	Undifferentiated; anaplastic; Grade IV	Left - origin of primary	Positive histology	8800/3: Sarcoma, NOS	8800/3: Sarcoma, NOS	8800-8809: soft tissue tumors and sarcomas, NOS	Not Brain	VIII(e) Unspecified malignant bone tumors	Bones and Joints	Blank(s)	Localized only	Localized	L	Blank(s)	Blank(s)	Blank(s)	Blank(s)	Blank(s)	Blank(s)	Blank(s)	Blank(s)	Blank(s)	Blank(s)	Blank(s)	Blank(s)	Blank(s)	IIA	Blank(s)	T1	N0	M0	Blank(s)	Blank(s)	Blank(s)
531	2007	Yes	Not PRCDA	East	Bones and Joints	Malignant	4.4 Other specified and unspecified bone tumors	Unclassified	VIII(e) Unspecified malignant bone tumors	Bone	Bone	C41.4-Pelvic bones, sacrum, coccyx and associated joints	414	8800	Malignant	Moderately differentiated; Grade II	Not a paired site	Positive histology	8800/3: Sarcoma, NOS	8800/3: Sarcoma, NOS	8800-8809: soft tissue tumors and sarcomas, NOS	Not Brain	VIII(e) Unspecified malignant bone tumors	Bones and Joints	Blank(s)	Regional by direct extension only	Regional	RE	Blank(s)	Blank(s)	Blank(s)	Blank(s)	Blank(s)	Blank(s)	Blank(s)	Blank(s)	Blank(s)	Blank(s)	Blank(s)	Blank(s)	Blank(s)	IA	Blank(s)	T1	N0	M0	Blank(s)	Blank(s)	Blank(s)
532	2013	Yes	Not PRCDA	East	Bones and Joints	Malignant	4.4 Other specified and unspecified bone tumors	Unclassified	VIII(e) Unspecified malignant bone tumors	Bone	Bone	C41.4-Pelvic bones, sacrum, coccyx and associated joints	414	8800	Malignant	Unknown	Not a paired site	Positive histology	8800/3: Sarcoma, NOS	8800/3: Sarcoma, NOS	8800-8809: soft tissue tumors and sarcomas, NOS	Not Brain	VIII(e) Unspecified malignant bone tumors	Bones and Joints	Blank(s)	Distant site(s)/node(s) involved	Distant	D	Blank(s)	Blank(s)	IVNOS	TX	N0	M1NOS	Blank(s)	Blank(s)	Blank(s)	Blank(s)	Blank(s)	Blank(s)	Blank(s)	IVNOS	Blank(s)	TX	N0	M1NOS	Blank(s)	Blank(s)	Blank(s)
533	2007	Yes	Not PRCDA	Northern Plains	Bones and Joints	Malignant	4.4 Other specified and unspecified bone tumors	Unclassified	VIII(e) Unspecified malignant bone tumors	Bone	Bone	C40.2-Long bones of lower limb and associated joints	402	8803	Malignant	Undifferentiated; anaplastic; Grade IV	Right - origin of primary	Positive histology	8803/3: Small cell sarcoma	8803/3: Small cell sarcoma	8800-8809: soft tissue tumors and sarcomas, NOS	Not Brain	VIII(e) Unspecified malignant bone tumors	Bones and Joints	Blank(s)	Regional by direct extension only	Regional	RE	Blank(s)	Blank(s)	Blank(s)	Blank(s)	Blank(s)	Blank(s)	Blank(s)	Blank(s)	Blank(s)	Blank(s)	Blank(s)	Blank(s)	Blank(s)	IIB	Blank(s)	T2	N0	M0	Blank(s)	Blank(s)	Blank(s)
534	2001	Yes	PRCDA	Southwest	Bones and Joints	Malignant	4.4 Other specified and unspecified bone tumors	Unclassified	VIII(e) Unspecified malignant bone tumors	Bone	Bone	C41.4-Pelvic bones, sacrum, coccyx and associated joints	414	8800	Malignant	Poorly differentiated; Grade III	Not a paired site	Positive histology	8800/3: Sarcoma, NOS	8800/3: Sarcoma, NOS	8800-8809: soft tissue tumors and sarcomas, NOS	Not Brain	VIII(e) Unspecified malignant bone tumors	Bones and Joints	Blank(s)	Blank(s)	Localized	Blank(s)	Localized only	Blank(s)	Blank(s)	Blank(s)	Blank(s)	Blank(s)	Blank(s)	Blank(s)	Blank(s)	Blank(s)	Blank(s)	Blank(s)	Blank(s)	Blank(s)	Blank(s)	Blank(s)	Blank(s)	Blank(s)	Blank(s)	Blank(s)	Blank(s)
535	1993	Yes	Not PRCDA	Pacific Coast	Bones and Joints	Malignant	4.4 Other specified and unspecified bone tumors	Unclassified	VIII(e) Unspecified malignant bone tumors	Bone	Bone	C40.0-Long bones: upper limb, scapula, and associated joints	400	8800	Malignant	Unknown	Right - origin of primary	Positive histology	8800/3: Sarcoma, NOS	8800/3: Sarcoma, NOS	8800-8809: soft tissue tumors and sarcomas, NOS	Not Brain	VIII(e) Unspecified malignant bone tumors	Bones and Joints	Blank(s)	Blank(s)	Unstaged	Blank(s)	Blank(s)	Blank(s)	Blank(s)	Blank(s)	Blank(s)	Blank(s)	Blank(s)	Blank(s)	Blank(s)	Blank(s)	Blank(s)	Blank(s)	Blank(s)	Blank(s)	Blank(s)	Blank(s)	Blank(s)	Blank(s)	Blank(s)	Blank(s)	Blank(s)
536	2013	Yes	Not PRCDA	East	Bones and Joints	Malignant	4.4 Other specified and unspecified bone tumors	Unclassified	VIII(e) Unspecified malignant bone tumors	Bone	Bone	C41.9-Bone, NOS	419	8000	Malignant	Unknown	Not a paired site	Positive histology	8000/3: Neoplasm, malignant	8000/3: Neoplasm, malignant	8000-8009: unspecified neoplasms	Not Brain	VIII(e) Unspecified malignant bone tumors	Bones and Joints	Blank(s)	Unknown/unstaged/unspecified/DCO	Unstaged	U	Blank(s)	Blank(s)	NA	NA	NA	NA	Blank(s)	Blank(s)	Blank(s)	Blank(s)	Blank(s)	Blank(s)	Blank(s)	NA	Blank(s)	NA	NA	NA	Blank(s)	Blank(s)	Blank(s)
537	2015	Yes	Not PRCDA	Pacific Coast	Bones and Joints	Malignant	4.4 Other specified and unspecified bone tumors	Unclassified	VIII(e) Unspecified malignant bone tumors	Bone	Bone	C40.2-Long bones of lower limb and associated joints	402	8800	Malignant	Moderately differentiated; Grade II	Left - origin of primary	Positive histology	8800/3: Sarcoma, NOS	8800/3: Sarcoma, NOS	8800-8809: soft tissue tumors and sarcomas, NOS	Not Brain	VIII(e) Unspecified malignant bone tumors	Bones and Joints	Blank(s)	Regional by direct extension only	Regional	RE	Blank(s)	Blank(s)	IA	T1	N0	M0	Blank(s)	Blank(s)	Blank(s)	Blank(s)	Blank(s)	Blank(s)	Blank(s)	IA	Blank(s)	T1	N0	M0	Blank(s)	Blank(s)	Blank(s)
538	2009	Yes	Not PRCDA	Pacific Coast	Bones and Joints	Malignant	4.4 Other specified and unspecified bone tumors	Unclassified	VIII(e) Unspecified malignant bone tumors	Bone	Bone	C41.4-Pelvic bones, sacrum, coccyx and associated joints	414	8000	Malignant	Poorly differentiated; Grade III	Not a paired site	Positive histology	8000/3: Neoplasm, malignant	8000/3: Neoplasm, malignant	8000-8009: unspecified neoplasms	Not Brain	VIII(e) Unspecified malignant bone tumors	Bones and Joints	Blank(s)	Localized only	Localized	L	Blank(s)	Blank(s)	Blank(s)	Blank(s)	Blank(s)	Blank(s)	Blank(s)	Blank(s)	Blank(s)	Blank(s)	Blank(s)	Blank(s)	Blank(s)	NA	Blank(s)	NA	NA	NA	Blank(s)	Blank(s)	Blank(s)
539	1982	Yes	Not PRCDA	Pacific Coast	Bones and Joints	Malignant	4.4 Other specified and unspecified bone tumors	Unclassified	VIII(e) Unspecified malignant bone tumors	Bone	Bone	C40.2-Long bones of lower limb and associated joints	402	8004	Malignant	Unknown	Left - origin of primary	Positive histology	8004/3: Malignant tumor, spindle cell type	8004/3: Malignant tumor, spindle cell type	8000-8009: unspecified neoplasms	Not Brain	VIII(e) Unspecified malignant bone tumors	Bones and Joints	Blank(s)	Blank(s)	Regional	Blank(s)	Blank(s)	Blank(s)	Blank(s)	Blank(s)	Blank(s)	Blank(s)	Blank(s)	Blank(s)	Blank(s)	Blank(s)	Blank(s)	Blank(s)	Blank(s)	Blank(s)	Blank(s)	Blank(s)	Blank(s)	Blank(s)	Blank(s)	Blank(s)	Blank(s)
540	2011	Yes	Not PRCDA	Northern Plains	Bones and Joints	Malignant	4.4 Other specified and unspecified bone tumors	Unclassified	VIII(e) Unspecified malignant bone tumors	Bone	Bone	C41.0-Bones of skull and face and associated joints	410	8000	Malignant	Poorly differentiated; Grade III	Not a paired site	Positive histology	8000/3: Neoplasm, malignant	8000/3: Neoplasm, malignant	8000-8009: unspecified neoplasms	Not Brain	VIII(e) Unspecified malignant bone tumors	Bones and Joints	Blank(s)	Unknown/unstaged/unspecified/DCO	Unstaged	U	Blank(s)	Blank(s)	NA	NA	NA	NA	Blank(s)	Blank(s)	Blank(s)	Blank(s)	Blank(s)	Blank(s)	Blank(s)	NA	Blank(s)	NA	NA	NA	Blank(s)	Blank(s)	Blank(s)
541	2012	Yes	Not PRCDA	Pacific Coast	Bones and Joints	Malignant	4.4 Other specified and unspecified bone tumors	Unclassified	VIII(e) Unspecified malignant bone tumors	Bone	Bone	C41.2-Vertebral column	412	8000	Malignant	Unknown	Not a paired site	Positive histology	8000/3: Neoplasm, malignant	8000/3: Neoplasm, malignant	8000-8009: unspecified neoplasms	Not Brain	VIII(e) Unspecified malignant bone tumors	Bones and Joints	Blank(s)	Unknown/unstaged/unspecified/DCO	Unstaged	U	Blank(s)	Blank(s)	NA	NA	NA	NA	Blank(s)	Blank(s)	Blank(s)	Blank(s)	Blank(s)	Blank(s)	Blank(s)	NA	Blank(s)	NA	NA	NA	Blank(s)	Blank(s)	Blank(s)
542	2010	Yes	PRCDA	Pacific Coast	Bones and Joints	Malignant	4.4 Other specified and unspecified bone tumors	Unclassified	VIII(e) Unspecified malignant bone tumors	Bone	Bone	C41.9-Bone, NOS	419	8000	Malignant	Unknown	Not a paired site	Positive histology	8000/3: Neoplasm, malignant	8000/3: Neoplasm, malignant	8000-8009: unspecified neoplasms	Not Brain	VIII(e) Unspecified malignant bone tumors	Bones and Joints	Blank(s)	Distant site(s)/node(s) involved	Distant	D	Blank(s)	Blank(s)	NA	NA	NA	NA	Blank(s)	Blank(s)	Blank(s)	Blank(s)	Blank(s)	Blank(s)	Blank(s)	NA	Blank(s)	NA	NA	NA	Blank(s)	Blank(s)	Blank(s)
543	2011	Yes	Not PRCDA	Pacific Coast	Bones and Joints	Malignant	4.4 Other specified and unspecified bone tumors	Unclassified	VIII(e) Unspecified malignant bone tumors	Bone	Bone	C40.2-Long bones of lower limb and associated joints	402	8800	Malignant	Unknown	Left - origin of primary	Positive histology	8800/3: Sarcoma, NOS	8800/3: Sarcoma, NOS	8800-8809: soft tissue tumors and sarcomas, NOS	Not Brain	VIII(e) Unspecified malignant bone tumors	Bones and Joints	Blank(s)	Localized only	Localized	L	Blank(s)	Blank(s)	UNK Stage	TX	N0	M0	Blank(s)	Blank(s)	Blank(s)	Blank(s)	Blank(s)	Blank(s)	Blank(s)	UNK Stage	Blank(s)	TX	N0	M0	Blank(s)	Blank(s)	Blank(s)
544	2003	Yes	PRCDA	East	Bones and Joints	Malignant	4.4 Other specified and unspecified bone tumors	Unclassified	VIII(e) Unspecified malignant bone tumors	Bone	Bone	C41.4-Pelvic bones, sacrum, coccyx and associated joints	414	8800	Malignant	Unknown	Not a paired site	Positive histology	8800/3: Sarcoma, NOS	8800/3: Sarcoma, NOS	8800-8809: soft tissue tumors and sarcomas, NOS	Not Brain	VIII(e) Unspecified malignant bone tumors	Bones and Joints	Blank(s)	Blank(s)	Unstaged	Blank(s)	Unknown/unstaged/unspecified/DCO	Blank(s)	Blank(s)	Blank(s)	Blank(s)	Blank(s)	Blank(s)	Blank(s)	Blank(s)	Blank(s)	Blank(s)	Blank(s)	Blank(s)	Blank(s)	Blank(s)	Blank(s)	Blank(s)	Blank(s)	Blank(s)	Blank(s)	Blank(s)
545	2006	Yes	Not PRCDA	East	Bones and Joints	Malignant	4.4 Other specified and unspecified bone tumors	Unclassified	VIII(e) Unspecified malignant bone tumors	Bone	Bone	C41.2-Vertebral column	412	8000	Malignant	Undifferentiated; anaplastic; Grade IV	Left - origin of primary	Positive histology	8000/3: Neoplasm, malignant	8000/3: Neoplasm, malignant	8000-8009: unspecified neoplasms	Not Brain	VIII(e) Unspecified malignant bone tumors	Bones and Joints	Blank(s)	Regional by direct extension only	Regional	RE	Blank(s)	Blank(s)	Blank(s)	Blank(s)	Blank(s)	Blank(s)	Blank(s)	Blank(s)	Blank(s)	Blank(s)	Blank(s)	Blank(s)	Blank(s)	NA	Blank(s)	NA	NA	NA	Blank(s)	Blank(s)	Blank(s)
[truncated: 137 more columns]
